# Supplementary material for: Impulse buying behavior during livestreaming: Moderating effects of scarcity persuasion and price perception
Source: Heliyon. 2024 Mar 18;10(7):e28347. doi: 10.1016/j.heliyon.2024.e28347 (PMC10979273; doi:10.1016/j.heliyon.2024.e28347)
Supplement: Multimedia component 2 [file mmc2.csv]

SSI1	SSI2	SSI3	SSI4	SSI5	IIB1	IIB2	IIB3	IIB4	IIB5	CR1	CR2	CR3	CR4	CR5	AR1	AR2	AR3	AR4	AR5	UBI1	UBI2	UBI3	UBI4	UBI5	SP1	SP2	SP3	SP4	SP5	PP1	PP2	PP3	PP4	PP5	IBB1	IBB2	IBB3	IBB4	IBB5
1	1	1	2	4	1	2	2	2	1	3	4	7	7	6	1	2	2	2	1	3	4	4	2	2	1	2	2	2	1	6	7	5	4	3	3	5	7	6	6
4	6	6	7	5	1	1	1	1	1	7	7	5	6	5	2	2	2	2	5	6	6	3	6	5	7	6	6	6	5	7	7	6	7	7	7	7	2	7	7
7	5	4	5	4	5	5	1	5	5	5	6	5	5	5	5	6	5	6	6	6	7	5	5	6	5	5	2	2	5	2	5	2	2	3	6	6	6	3	3
4	1	5	2	1	2	2	4	1	1	4	4	1	3	2	6	7	6	5	6	3	4	2	2	1	7	6	5	5	5	2	1	1	2	1	1	2	1	3	4
1	2	2	2	3	6	7	5	4	3	1	4	4	3	4	6	6	7	6	3	1	2	1	1	1	2	1	1	1	2	6	5	5	7	3	2	2	2	2	1
2	5	2	5	4	5	5	7	7	6	7	6	6	6	6	6	7	5	7	6	6	5	7	6	5	7	5	6	7	5	4	5	5	4	3	5	5	5	3	5
1	3	1	2	3	2	4	4	1	2	6	7	6	6	6	7	7	6	6	7	6	6	6	6	7	5	7	5	6	4	7	7	6	6	4	5	6	4	4	5
3	1	2	2	1	4	1	1	1	1	3	3	4	3	3	3	6	7	6	5	5	7	5	5	3	2	5	5	4	4	4	6	6	3	3	7	6	3	7	6
4	1	2	3	4	1	3	1	1	3	4	5	5	5	4	1	4	1	3	4	3	2	2	1	3	1	3	1	4	4	6	5	5	6	6	3	3	2	2	4
1	2	3	6	1	2	1	1	1	2	5	5	3	7	6	3	3	4	2	2	4	1	1	1	1	3	3	1	3	2	7	7	5	4	5	4	7	7	7	5
3	6	4	5	7	3	7	6	5	5	5	6	6	5	5	4	2	3	3	3	6	6	5	6	6	1	3	2	1	1	1	1	3	1	4	4	5	3	2	5
5	6	6	7	6	1	5	2	4	1	5	6	7	7	6	5	7	7	7	5	6	6	7	6	6	5	2	3	5	4	2	5	5	2	5	6	6	7	7	6
6	5	5	7	5	5	7	7	6	6	3	6	2	2	3	7	7	3	7	7	4	5	3	3	6	3	6	6	5	6	3	1	1	2	2	3	2	6	4	4
6	6	5	5	7	2	4	1	2	1	2	3	4	1	4	7	5	6	5	7	2	5	2	4	3	1	1	4	1	3	1	2	3	2	2	2	2	3	3	2
1	2	2	1	5	2	3	2	1	1	4	3	1	3	1	4	5	7	7	6	2	2	1	3	4	1	1	1	3	2	7	6	4	6	5	2	1	1	3	2
7	3	5	3	6	6	6	4	6	5	5	6	5	7	5	5	7	5	5	5	6	6	4	7	6	1	3	1	3	2	2	1	2	2	1	2	2	3	1	3
3	1	1	2	5	5	4	3	1	1	5	6	7	6	6	5	7	6	6	5	6	6	6	6	5	3	3	6	3	6	6	3	6	6	5	3	4	2	5	2
6	4	3	7	7	2	1	4	1	2	3	2	4	4	4	7	6	5	6	7	3	3	4	2	4	6	7	7	5	5	3	3	1	4	2	2	3	2	2	1
2	5	6	3	5	1	1	1	2	2	5	5	3	5	6	3	6	6	5	5	1	2	1	2	1	1	4	1	4	3	6	7	3	6	5	3	4	2	2	4
6	6	6	5	7	5	5	5	7	5	6	6	5	7	7	4	4	5	3	2	6	6	6	6	5	7	6	7	7	5	3	5	5	2	5	7	7	7	7	6
3	3	1	2	6	5	5	7	5	7	6	5	6	6	6	2	3	2	2	1	2	3	5	5	2	1	1	4	3	2	2	1	2	2	3	3	1	2	3	3
6	5	6	5	5	6	5	5	4	4	4	7	7	7	6	4	2	1	2	3	6	6	6	7	5	3	6	3	5	4	3	3	6	5	5	3	2	2	2	4
3	3	4	3	5	6	5	5	6	6	5	1	5	4	4	1	1	2	5	1	3	3	2	3	2	7	6	7	7	6	6	6	7	6	5	2	4	3	5	3
7	3	5	5	4	7	5	5	5	6	4	5	7	6	5	3	1	3	2	1	7	6	5	6	6	6	6	5	3	6	3	5	5	6	5	1	4	1	3	2
6	7	5	7	7	5	6	4	7	5	1	2	3	3	4	6	7	6	3	7	6	5	6	5	5	5	3	5	2	2	4	3	4	6	6	7	6	6	5	7
1	4	2	3	5	6	6	6	6	5	5	6	5	6	6	3	1	1	2	1	6	5	5	3	5	5	5	5	7	7	4	7	5	6	6	7	7	5	6	6
6	3	6	2	7	3	4	1	2	2	6	6	6	6	5	2	2	4	1	1	3	2	2	2	4	5	6	7	7	7	2	2	3	1	2	3	2	3	3	2
3	2	5	2	1	1	2	2	2	2	3	5	1	2	4	5	6	7	5	5	2	1	1	1	1	2	3	2	1	3	7	6	4	4	7	7	6	7	6	5
4	3	5	6	3	6	6	3	5	4	5	6	3	7	6	2	1	2	4	1	5	2	5	5	2	2	2	2	2	1	3	1	4	2	2	3	7	6	5	6
3	6	3	1	1	4	5	5	5	5	4	5	4	7	6	1	2	4	1	4	2	1	2	2	3	7	5	7	7	5	7	6	5	7	7	7	7	7	7	5
7	5	5	7	5	5	1	3	1	1	7	6	6	7	6	6	6	6	6	5	6	7	5	7	5	1	3	1	2	1	6	3	6	3	6	4	2	3	4	6
5	6	5	7	4	1	5	2	1	4	5	6	4	6	6	6	7	5	5	5	5	6	6	5	3	7	6	7	6	7	3	5	2	2	5	7	6	6	5	5
6	5	4	3	7	5	5	6	6	4	6	5	5	5	5	7	7	7	7	7	5	6	5	6	6	3	1	2	4	2	5	5	6	3	6	1	3	3	2	4
6	6	6	6	4	5	6	5	7	4	3	2	3	2	4	4	1	2	1	1	2	5	3	2	2	4	3	4	2	1	4	1	3	3	3	3	6	5	3	3
1	2	1	2	1	5	5	5	6	3	5	5	5	5	5	4	3	4	3	4	1	4	2	2	3	1	1	1	1	1	5	5	6	3	6	3	6	6	4	3
7	3	6	5	4	2	5	5	5	5	2	4	5	2	2	4	1	4	3	2	3	1	1	1	1	5	7	4	5	5	1	1	1	2	4	4	2	2	1	1
3	3	1	1	4	5	6	3	5	5	4	4	1	4	2	1	3	1	2	1	3	2	2	2	1	6	6	3	7	7	1	1	1	2	2	2	2	3	2	2
7	5	5	5	3	2	1	1	4	4	3	2	3	3	2	1	1	1	1	2	2	2	2	3	2	2	3	2	2	1	3	1	2	2	1	7	6	7	3	7
2	2	2	1	1	6	5	5	5	6	3	3	4	3	3	6	5	6	4	7	2	2	2	2	2	7	7	7	6	4	5	6	5	6	7	2	2	1	4	3
3	3	5	7	7	2	1	2	3	4	6	5	5	6	6	4	4	2	2	1	3	2	1	2	2	1	3	3	1	3	6	5	5	6	7	1	3	2	5	2
4	3	1	1	1	1	3	3	1	4	4	4	4	2	2	1	2	1	1	2	6	5	3	5	5	7	5	6	6	5	5	2	5	3	3	6	5	7	3	6
3	5	5	6	2	2	6	5	6	3	6	3	7	5	6	1	1	2	2	2	1	1	4	2	2	1	1	1	1	1	4	2	4	2	1	6	6	7	3	6
5	3	4	3	3	6	5	5	5	7	1	5	3	3	2	2	5	3	2	1	1	1	3	3	2	6	7	6	7	7	7	7	6	5	6	6	3	2	2	3
4	7	6	5	5	1	2	1	1	5	3	5	4	3	4	3	6	4	4	4	4	1	2	3	2	7	6	7	7	7	7	7	5	7	7	7	6	6	7	6
5	5	4	7	4	6	4	7	4	6	7	7	7	7	4	2	2	2	3	2	6	3	4	3	4	7	7	7	6	5	3	1	1	2	2	3	3	2	2	4
3	5	1	4	2	5	5	5	6	6	2	4	1	4	6	2	2	1	3	2	1	1	2	1	4	3	1	2	4	4	7	6	4	6	5	7	7	4	5	7
6	7	5	5	7	6	7	5	4	7	1	2	2	4	4	5	5	5	6	7	6	5	6	7	6	3	5	5	3	6	3	3	3	6	5	2	4	2	1	3
2	1	1	3	2	2	1	1	1	1	5	5	5	3	5	2	1	2	2	2	7	3	3	6	7	7	5	5	7	7	5	5	5	2	2	3	5	7	6	5
6	3	6	5	7	6	5	6	7	4	6	6	5	6	6	1	3	2	2	2	6	6	7	7	6	5	6	7	7	5	6	7	6	5	4	6	4	7	7	7
6	7	5	6	6	5	7	4	7	5	5	7	5	7	6	3	3	5	2	2	6	7	7	7	7	5	5	5	5	3	7	5	5	6	7	5	6	5	6	6
3	5	6	2	4	3	4	1	1	1	5	5	4	5	5	6	3	6	5	6	2	2	2	2	2	3	1	1	3	2	2	1	2	2	2	2	2	4	2	3
6	4	5	5	5	2	1	1	2	1	6	5	6	5	5	2	3	1	4	4	1	1	2	3	1	7	5	5	5	5	6	5	7	7	5	1	3	2	1	3
3	1	2	1	1	6	5	6	3	7	2	3	2	2	2	3	2	1	4	4	2	1	2	2	4	6	3	6	5	5	4	1	2	2	1	6	3	6	6	3
1	2	2	3	2	1	1	1	2	2	1	4	5	2	1	5	5	3	5	5	3	4	3	1	4	6	6	7	3	7	7	6	5	4	3	1	4	1	4	3
2	1	1	1	1	2	1	4	1	2	4	5	5	7	3	1	1	2	2	2	6	6	6	6	3	3	2	4	5	2	5	5	5	2	5	6	5	3	6	7
1	1	2	2	4	6	5	3	7	7	1	2	1	3	4	4	7	5	3	5	4	2	3	4	1	2	1	1	2	1	1	1	1	2	2	3	4	2	4	4
4	5	1	1	2	2	4	1	1	3	4	4	4	4	4	4	2	2	4	1	2	3	2	4	2	3	3	2	2	4	7	7	7	7	2	3	3	5	5	5
6	2	2	5	5	1	2	1	2	1	3	5	1	3	1	1	1	1	3	4	3	6	6	3	6	1	1	1	3	1	3	3	4	6	3	1	4	3	4	4
6	5	6	6	6	2	2	3	2	4	4	4	3	3	1	6	5	6	5	7	6	5	7	6	6	6	7	5	5	7	5	3	2	4	5	5	7	7	5	7
6	3	5	3	7	5	5	6	5	7	5	7	7	2	5	1	2	4	2	3	6	4	6	7	7	1	1	4	1	1	4	3	3	1	2	2	2	1	3	4
4	5	4	5	7	4	7	6	5	7	3	3	2	2	3	4	2	4	1	1	2	2	4	3	2	7	6	6	5	6	3	1	2	2	3	6	5	3	6	3
1	5	2	1	3	1	3	1	2	4	3	2	1	3	2	4	1	1	1	2	1	2	2	2	2	1	2	3	2	4	4	1	1	1	2	6	7	5	7	6
6	6	7	7	4	7	7	7	6	6	5	7	5	6	4	4	7	7	5	7	1	2	2	4	1	5	7	7	6	7	5	6	5	6	5	3	2	2	3	1
1	5	1	1	1	2	4	1	1	4	1	1	4	3	2	4	2	2	1	1	5	2	5	5	3	6	7	3	7	6	1	2	1	2	2	6	6	6	5	2
2	6	4	3	5	1	7	1	1	1	4	1	4	2	4	6	4	6	5	3	2	1	2	2	2	2	1	3	3	1	1	1	2	2	2	7	6	7	3	4
1	4	2	5	1	2	2	4	4	2	3	5	4	2	2	6	7	5	7	4	2	4	3	2	2	5	5	7	5	5	5	7	6	6	5	7	6	7	4	6
3	3	6	5	7	5	3	7	5	7	6	3	3	3	2	3	1	2	1	2	2	3	1	2	2	7	6	7	6	5	3	1	1	4	3	6	5	6	6	5
1	1	1	2	5	6	6	7	7	5	6	3	4	4	2	5	4	4	3	2	6	7	6	6	6	5	6	7	5	7	7	5	7	5	5	7	7	7	6	7
7	5	7	6	5	7	5	5	7	6	4	5	2	2	4	7	7	7	6	7	7	7	6	6	7	2	1	4	3	1	3	6	5	3	5	4	5	4	3	1
6	5	6	7	4	6	5	6	6	7	7	6	7	4	6	7	7	6	7	6	2	4	2	6	3	3	5	2	3	3	2	3	1	5	1	7	7	5	7	7
2	1	2	1	4	4	2	2	4	4	3	3	4	3	4	2	3	1	2	3	3	2	2	2	4	4	7	7	7	7	2	1	1	1	1	1	2	3	3	4
6	5	5	5	7	5	3	3	1	1	4	5	5	3	2	6	5	6	5	7	5	3	5	4	2	6	7	7	7	7	6	6	5	5	6	3	5	2	2	4
3	1	5	1	1	6	6	5	5	5	7	6	5	3	6	6	6	6	5	6	6	6	3	4	5	5	5	7	7	5	4	2	5	2	5	6	5	6	5	7
7	6	7	6	7	1	1	1	4	5	4	4	4	4	5	6	7	7	6	6	7	5	6	6	5	7	5	5	7	6	6	6	5	3	3	7	7	7	6	6
6	4	6	5	4	2	1	1	4	3	2	2	4	3	5	5	5	6	5	6	2	1	1	1	2	1	3	1	2	3	1	3	2	2	3	1	4	3	1	3
3	5	5	1	1	2	2	3	2	1	3	3	3	3	2	4	1	2	4	2	2	3	4	1	4	1	2	1	3	1	1	3	2	2	2	2	3	1	1	3
2	3	1	2	4	1	1	1	2	2	3	2	5	3	4	5	5	6	5	5	1	2	2	2	3	7	6	7	5	7	5	6	5	6	7	2	4	3	3	1
6	5	2	7	5	7	6	5	6	6	5	5	6	6	5	6	5	7	4	6	6	7	5	4	5	7	6	7	7	5	5	3	5	4	3	7	6	3	7	7
2	1	2	1	4	2	2	4	1	1	2	4	1	3	2	3	1	4	1	2	1	4	4	2	1	6	3	3	7	7	6	3	4	6	6	7	3	7	7	4
5	6	2	6	5	5	6	5	6	5	3	2	3	3	3	2	4	4	4	3	5	6	5	6	7	5	3	4	5	3	7	7	7	6	6	5	6	7	6	7
1	1	1	3	5	5	5	6	5	7	3	4	5	4	2	7	7	6	6	5	6	7	6	7	7	4	3	1	1	4	3	6	3	6	6	2	3	5	2	4
3	3	3	3	3	6	6	5	4	5	5	5	5	6	5	4	5	6	6	6	3	6	6	6	4	6	3	4	5	3	1	3	2	2	3	3	3	6	3	4
3	1	4	2	2	5	6	7	6	2	6	5	6	6	6	7	5	7	5	4	6	7	6	4	7	1	2	2	3	4	3	1	2	1	2	5	3	3	5	4
6	6	6	5	7	7	6	6	6	6	6	4	4	5	2	7	7	7	6	6	7	7	6	6	7	5	5	2	4	5	3	5	5	5	3	7	4	7	7	4
7	6	6	6	7	2	1	5	1	3	3	5	5	3	4	2	2	2	5	3	6	7	6	6	6	6	7	7	6	7	4	6	6	3	4	7	6	6	6	6
4	5	5	5	5	5	4	5	7	6	3	4	4	3	3	6	5	5	6	7	6	7	6	6	5	4	3	3	1	1	2	5	2	5	2	3	3	5	5	5
2	2	1	2	3	2	4	1	1	2	5	5	5	3	6	3	2	2	2	1	1	1	3	3	4	2	2	1	1	1	1	3	1	1	1	5	4	5	3	6
1	6	1	1	1	4	2	1	3	1	6	5	5	5	6	6	3	7	6	7	1	1	2	3	1	2	1	1	4	2	2	1	1	4	3	4	3	3	1	2
7	3	5	2	7	7	3	5	6	5	6	5	5	6	6	4	7	4	7	7	6	6	6	6	7	4	1	3	1	2	2	4	5	5	5	3	3	3	3	5
5	5	5	6	7	2	1	1	5	3	7	6	6	7	6	6	5	6	5	6	7	7	7	7	6	5	4	3	5	3	5	3	4	2	5	6	7	7	6	7
7	5	5	5	5	2	1	2	5	4	4	5	3	4	4	1	5	2	2	2	4	2	2	2	2	6	6	7	7	7	5	3	3	2	2	6	7	6	5	7
3	4	3	1	1	5	5	6	5	5	3	3	3	3	3	4	6	4	5	6	5	4	5	2	3	1	2	3	3	2	1	2	2	1	2	2	1	1	3	4
4	2	5	3	1	5	5	3	6	7	6	5	7	7	6	7	5	5	5	7	6	5	5	6	7	5	7	7	7	7	5	7	6	6	5	5	5	6	6	7
1	1	2	2	3	1	1	1	2	1	4	4	1	2	2	3	2	2	4	2	2	1	2	1	2	5	3	5	4	6	4	1	1	2	1	3	6	7	6	7
7	6	6	7	7	5	6	7	5	7	5	4	5	7	6	7	7	7	6	6	5	7	6	5	6	1	1	1	3	3	2	5	2	5	2	5	2	4	2	4
7	5	4	5	3	6	6	4	5	5	4	5	4	7	4	6	5	5	6	7	5	6	5	6	6	5	6	5	3	3	3	3	1	4	3	2	2	1	2	4
5	5	5	6	7	4	5	3	2	1	3	4	4	4	4	6	7	7	6	6	5	6	6	7	6	6	7	6	5	7	5	6	4	3	3	6	5	6	4	3
1	1	2	2	5	6	7	5	5	5	3	4	4	3	4	2	2	4	2	6	6	2	2	4	2	7	6	7	5	7	7	7	6	7	7	6	5	6	3	3
3	1	5	5	1	6	5	7	6	5	5	6	5	5	5	7	5	5	6	7	5	7	7	7	7	6	3	3	5	5	1	1	2	1	2	3	5	3	4	5
3	1	1	5	2	5	4	5	5	7	7	5	7	3	6	1	1	1	2	2	2	4	1	3	1	4	2	1	1	1	1	3	2	1	4	1	2	2	1	2
6	6	5	2	3	3	1	2	4	2	6	6	3	7	6	4	1	1	2	2	1	1	2	2	2	4	2	3	3	1	1	2	2	1	2	7	6	7	3	7
4	4	1	2	3	6	2	5	5	5	1	2	2	2	2	2	1	2	2	4	6	7	6	7	3	6	3	6	3	3	1	1	1	1	2	2	4	5	5	3
4	1	2	2	3	5	7	5	5	5	4	2	5	3	2	6	6	7	7	6	5	6	6	6	6	3	5	2	4	5	7	5	6	6	4	6	7	6	7	7
2	3	1	2	1	2	1	4	2	4	7	7	4	3	5	5	5	7	7	6	1	1	2	2	2	3	3	1	2	3	2	1	1	2	2	2	2	3	2	1
1	5	1	2	2	6	7	6	5	5	2	2	3	4	5	3	1	2	1	3	3	2	3	5	2	6	5	6	6	7	5	5	5	5	5	6	6	7	6	7
5	2	1	5	5	6	5	5	5	6	5	5	7	5	6	2	3	2	2	5	6	5	5	7	7	7	6	7	7	6	5	2	5	4	5	7	5	7	7	6
3	6	5	6	7	2	2	4	4	2	1	4	3	4	4	1	1	2	3	3	2	2	2	2	3	3	1	3	1	3	7	6	3	6	7	1	4	2	3	2
4	5	5	5	5	1	1	4	2	1	3	3	3	3	3	7	5	6	6	4	4	3	2	4	2	5	7	7	6	6	7	6	6	7	5	3	3	4	5	3
5	5	2	3	3	5	4	1	2	1	5	2	4	3	2	6	6	6	5	7	6	6	7	6	6	7	5	7	7	5	5	5	3	4	4	7	7	7	7	6
7	6	6	5	3	2	4	1	4	2	3	4	4	5	4	3	6	6	6	6	1	1	1	1	2	1	3	1	4	2	5	5	3	6	5	3	3	2	3	1
4	5	5	3	7	5	5	5	4	7	2	1	5	4	5	3	1	2	4	1	3	4	4	3	2	5	7	5	7	6	2	2	1	4	2	5	5	6	7	6
4	3	3	2	2	5	7	5	5	7	6	2	1	4	4	2	4	2	1	3	4	1	2	2	1	1	1	3	3	4	5	5	5	6	5	6	6	7	5	7
7	6	5	7	5	6	5	6	6	5	6	6	6	6	6	2	5	2	2	1	6	6	6	7	6	6	6	7	7	7	5	2	5	5	5	6	3	5	3	6
5	5	6	5	7	1	2	1	2	1	4	4	4	4	4	1	1	1	4	3	2	4	1	2	3	3	4	1	2	2	2	2	3	2	2	6	6	6	1	6
5	5	5	7	3	2	1	1	1	1	4	4	7	7	3	2	1	4	4	2	2	2	1	2	2	3	5	7	5	7	2	6	6	6	5	1	4	2	1	4
7	6	5	5	7	6	6	4	6	7	3	4	3	4	3	1	4	1	2	4	6	4	6	6	5	5	6	5	5	6	5	6	5	6	7	6	3	7	7	7
4	5	5	6	4	2	2	1	4	2	2	2	2	2	2	2	4	2	4	2	4	1	1	2	3	1	1	3	1	3	6	7	6	7	7	1	2	2	2	2
2	2	1	2	1	1	2	1	2	2	2	2	2	3	2	3	6	6	7	4	2	3	3	5	3	5	6	7	3	7	4	2	1	1	1	1	2	4	3	3
3	1	1	2	3	5	7	4	5	3	4	5	6	3	4	2	1	4	2	4	2	1	2	2	1	3	1	2	2	1	2	1	1	2	2	6	3	7	7	7
6	5	6	5	5	5	5	5	5	7	4	2	4	1	1	1	4	1	4	2	2	1	1	1	2	1	1	1	3	4	6	6	5	7	6	3	4	3	4	3
6	4	6	6	4	6	5	7	7	6	5	6	5	6	5	6	6	6	6	4	6	6	5	5	6	5	7	5	6	4	3	4	5	5	2	5	4	5	6	7
6	6	6	6	7	1	1	3	2	5	5	6	6	7	6	7	6	7	6	6	3	2	5	2	5	6	7	6	7	7	1	3	5	1	3	6	3	4	3	4
7	6	6	7	7	6	5	5	6	6	5	5	4	7	6	1	1	3	5	4	5	6	6	6	4	5	5	2	2	4	6	6	6	5	7	7	7	7	6	7
1	1	1	5	3	2	4	1	1	1	5	5	3	7	6	6	3	7	6	7	1	2	1	2	2	1	4	2	2	3	1	1	1	2	1	2	4	2	3	4
6	3	7	6	6	1	1	1	4	3	3	6	7	3	4	6	4	5	2	5	4	6	5	6	6	3	3	4	5	3	2	2	2	2	2	3	4	2	3	1
3	7	6	5	4	2	2	2	4	4	3	6	3	2	2	1	2	2	1	4	3	5	2	5	2	2	2	3	1	4	4	1	1	4	3	7	6	7	5	7
4	3	5	2	1	1	1	4	4	2	6	6	4	7	6	1	2	2	4	3	1	1	2	2	1	6	6	6	6	3	2	2	1	2	3	3	2	2	1	4
2	1	3	1	4	4	1	4	1	3	5	6	6	5	6	7	3	5	5	6	5	3	3	3	5	1	2	2	2	1	1	2	2	2	2	3	2	2	3	2
6	5	6	7	2	6	6	5	5	5	3	5	3	2	2	4	3	4	2	1	5	6	6	6	6	2	1	4	1	3	6	5	5	6	3	3	2	1	2	2
3	1	2	5	3	5	5	7	5	7	3	3	4	3	4	5	7	7	5	6	5	7	6	6	7	3	3	5	5	5	2	2	2	2	5	2	4	5	2	2
5	6	5	7	5	4	3	2	5	2	5	7	5	6	6	5	6	6	5	7	5	6	6	4	5	5	7	6	7	5	6	6	6	5	6	6	7	7	7	7
3	3	7	6	5	4	5	5	6	6	2	6	3	4	2	2	4	1	1	1	2	2	2	4	2	7	6	7	5	7	6	7	5	6	5	5	3	3	6	5
6	6	6	6	5	7	5	7	6	5	6	6	6	6	6	6	6	6	6	7	6	5	6	6	5	5	6	5	7	7	2	2	5	3	5	4	3	6	6	5
5	6	5	5	7	6	7	6	5	6	5	5	7	7	6	6	5	5	6	7	6	5	6	7	6	3	5	3	6	5	1	2	4	4	3	2	2	1	1	5
2	1	4	3	1	2	6	4	5	6	6	6	3	3	6	2	2	1	1	2	3	2	2	2	5	1	1	1	2	2	7	6	3	7	3	1	2	3	2	2
1	5	1	3	1	1	2	1	4	3	1	4	4	4	2	1	2	2	2	2	2	2	2	3	3	7	5	5	5	3	2	1	1	2	2	7	3	6	7	4
6	5	5	5	5	7	6	7	5	3	3	4	3	3	3	2	1	2	3	4	4	7	4	4	5	7	7	7	4	5	5	4	2	2	2	6	5	5	5	5
2	5	4	2	6	5	2	2	1	2	2	5	4	2	6	6	6	6	3	6	6	6	3	6	6	6	5	5	7	7	3	3	5	3	5	7	6	6	6	7
3	6	5	7	6	7	5	5	6	7	3	3	3	3	3	2	1	2	2	3	6	6	4	6	6	2	4	3	5	2	7	5	4	6	5	6	6	6	7	6
3	5	1	5	3	6	6	5	7	7	6	5	7	7	6	3	3	2	5	2	6	5	7	7	6	4	1	1	2	3	6	3	3	3	3	2	5	4	5	5
7	5	5	7	3	3	2	4	2	3	3	5	3	7	6	1	2	1	1	2	2	2	3	2	2	2	1	2	1	1	2	1	2	2	1	2	2	2	3	2
3	4	2	1	4	4	5	6	3	5	2	2	2	2	2	3	6	6	6	6	2	2	1	2	4	6	5	3	4	5	1	4	1	1	1	6	3	3	6	5
3	5	5	6	5	1	3	2	1	4	6	3	6	5	5	3	4	1	1	1	2	2	1	1	2	6	3	7	6	5	4	2	1	2	1	1	1	2	1	4
1	1	1	4	1	6	5	5	4	3	2	3	2	2	2	3	1	2	2	2	3	6	6	3	5	6	7	7	6	7	2	5	5	5	2	6	4	6	3	6
6	6	7	5	7	1	1	4	1	1	6	5	5	5	6	4	4	1	2	4	4	4	7	7	6	3	1	3	2	2	2	4	1	1	3	5	2	3	2	2
6	5	7	5	5	1	1	1	1	4	2	2	4	5	2	3	3	4	1	4	2	1	2	3	1	1	2	1	2	2	7	5	5	4	7	2	3	2	1	3
6	6	5	6	7	5	6	7	7	5	5	4	7	7	4	6	7	7	7	4	6	6	6	6	7	5	5	3	5	2	4	6	6	7	7	7	5	7	6	7
3	6	6	5	3	2	4	1	3	2	4	4	4	5	4	1	1	2	3	1	2	2	2	1	2	1	2	1	2	2	2	1	1	2	2	2	2	5	5	2
6	7	6	7	7	2	5	2	4	3	6	6	7	6	6	2	2	6	2	4	6	6	5	7	6	6	7	7	5	7	7	4	7	5	4	7	6	6	7	7
7	5	1	7	5	2	4	4	2	2	7	5	5	7	6	7	5	6	6	4	5	3	3	3	5	5	7	7	5	4	6	5	4	6	7	6	7	4	6	7
3	3	1	3	2	3	3	3	4	1	5	5	5	6	5	6	5	7	6	5	4	1	2	4	2	5	7	6	7	5	5	5	6	7	7	6	5	3	6	5
3	1	2	3	4	1	1	1	1	6	5	6	5	5	5	1	2	1	2	1	1	1	1	2	2	6	3	6	5	7	3	1	2	4	3	3	6	5	3	6
3	4	1	5	1	5	6	6	4	6	4	1	4	3	4	1	1	4	2	3	1	2	2	3	4	4	1	1	2	1	1	3	3	3	1	3	2	4	3	2
4	1	1	3	1	1	1	1	2	1	2	3	2	2	3	3	5	7	6	6	1	3	4	1	3	3	5	6	5	5	7	1	1	1	1	3	3	4	5	5
3	2	1	3	4	2	1	2	2	2	3	1	4	2	2	4	2	2	2	1	2	5	2	3	2	2	2	3	2	2	1	1	1	1	2	3	3	4	1	2
2	3	1	1	1	6	3	5	7	6	1	4	4	3	2	6	6	6	7	3	2	1	2	2	1	2	1	3	1	2	5	5	2	6	5	2	3	4	2	2
3	3	2	2	1	4	5	6	7	6	4	2	2	1	2	1	1	1	2	2	2	4	3	3	2	1	2	1	3	2	2	2	1	2	2	6	6	3	5	6
3	3	3	5	1	6	5	6	7	6	4	4	1	3	2	7	6	5	6	4	6	6	5	6	7	3	5	5	5	3	7	7	6	6	6	5	5	6	5	6
3	1	3	1	2	6	3	6	6	6	6	4	3	4	5	2	4	3	1	2	2	1	2	2	2	2	1	1	1	1	7	7	6	4	3	2	2	4	3	1
2	2	2	3	5	4	4	5	3	1	4	4	4	4	4	1	3	4	3	5	1	2	2	1	2	6	7	7	7	7	7	6	6	6	6	5	3	5	3	6
3	1	5	2	3	6	4	6	7	7	5	5	4	7	6	7	4	5	4	5	4	4	6	4	6	5	6	5	7	7	6	6	7	6	6	5	7	7	6	5
4	1	2	5	2	2	2	1	3	4	5	7	7	3	4	1	4	3	1	1	4	1	3	4	4	5	6	7	4	7	6	5	5	6	5	2	2	2	4	3
1	3	1	2	3	1	1	6	1	1	2	3	2	3	3	3	5	6	7	6	1	2	3	2	1	6	4	7	5	3	2	2	1	3	1	4	1	4	3	3
3	7	4	5	6	1	4	1	2	3	3	4	4	3	1	2	3	1	3	1	2	5	4	2	3	3	2	1	2	2	7	5	5	6	5	2	3	3	4	1
6	5	5	5	4	1	2	1	1	2	6	4	4	5	6	5	5	7	6	7	6	6	5	6	6	3	5	5	6	5	6	3	6	3	5	2	2	1	3	4
3	7	6	5	7	2	2	5	4	3	7	6	4	5	6	7	5	6	7	5	7	6	6	6	6	5	3	6	6	3	2	5	5	2	2	7	7	3	7	7
3	1	2	1	4	1	1	1	1	2	3	4	3	3	1	1	2	2	1	1	3	2	2	1	4	3	3	3	4	2	6	6	7	3	6	3	5	7	5	7
2	2	4	2	1	5	6	5	6	4	1	4	3	4	3	6	5	5	7	5	5	3	2	5	5	3	3	4	2	1	7	7	5	6	3	4	3	2	4	3
1	1	2	2	1	4	4	1	2	4	5	5	3	5	5	4	1	1	3	1	5	6	5	5	3	1	2	1	2	1	3	6	5	3	3	2	1	3	1	1
5	4	4	1	1	5	7	6	6	6	1	2	5	4	4	4	2	2	3	5	3	2	2	3	3	7	7	6	5	6	5	7	6	7	6	2	3	3	2	5
1	3	5	1	1	4	2	5	4	1	6	6	6	6	6	6	7	5	6	5	6	6	5	6	6	5	3	6	3	6	6	3	3	3	6	3	2	5	5	2
3	2	2	5	1	6	5	5	4	5	4	3	3	3	3	5	6	7	7	6	2	2	2	1	1	3	1	3	3	2	6	6	7	5	5	5	3	6	6	6
3	5	4	7	7	5	6	5	5	5	6	5	5	5	6	2	1	1	4	3	6	6	4	4	6	5	2	3	5	2	2	3	5	5	3	6	5	7	5	4
4	3	1	3	4	1	4	1	4	4	3	3	2	3	3	3	1	3	4	4	1	2	1	2	3	5	7	5	7	7	3	1	2	2	2	3	1	3	3	3
2	2	5	2	1	7	7	5	6	7	4	7	7	7	6	1	4	2	4	5	6	6	7	4	7	6	5	7	5	7	6	6	7	6	5	6	6	6	7	7
3	4	1	3	2	1	1	4	4	1	1	4	1	2	4	6	5	7	6	6	1	2	2	2	2	5	6	4	4	7	6	6	5	5	7	5	5	1	5	5
5	6	5	7	7	6	5	5	4	6	3	2	3	2	2	1	4	2	4	3	6	6	6	5	6	5	4	3	3	3	5	2	4	5	2	3	3	3	1	4
6	5	5	7	4	7	5	7	5	6	6	6	6	6	6	7	6	4	6	6	6	6	6	6	6	4	4	2	5	3	5	3	3	2	4	7	7	6	6	6
5	5	2	3	4	2	5	1	2	2	5	6	6	7	5	5	7	6	7	5	6	7	6	6	5	6	3	5	3	6	7	7	7	4	6	7	6	6	7	7
3	4	4	3	5	7	6	5	5	6	2	2	6	3	2	6	7	5	6	6	7	7	5	6	4	4	7	5	7	7	5	6	6	6	6	7	7	7	7	6
7	6	6	5	5	2	1	1	4	5	7	6	7	7	7	5	5	6	6	6	7	6	6	5	6	7	7	6	5	5	2	5	3	2	5	6	7	6	7	5
5	6	5	5	3	7	4	6	3	7	5	5	5	4	4	4	4	1	1	1	4	7	6	4	6	1	1	2	1	2	5	2	5	5	2	2	5	2	2	5
1	2	3	3	4	2	1	2	4	1	2	3	3	4	4	6	5	6	6	6	1	3	1	2	2	4	3	1	2	3	5	5	7	4	5	3	6	5	5	6
4	3	2	5	1	3	5	1	4	1	5	6	5	5	6	2	4	3	2	5	3	2	1	2	2	6	7	7	7	7	6	6	7	6	5	6	6	6	3	3
7	7	6	7	6	7	5	6	5	6	7	5	5	7	5	7	6	6	7	6	5	6	6	5	5	6	6	6	3	3	2	3	1	2	1	3	2	2	6	4
1	1	5	4	4	4	2	3	1	1	5	5	5	6	5	4	6	5	7	5	1	1	3	4	3	4	1	2	2	2	1	3	1	4	1	4	4	2	2	1
5	6	6	7	5	6	7	5	6	5	4	6	6	6	6	3	3	3	1	4	3	5	3	6	3	1	2	3	3	2	4	1	2	2	2	2	2	1	2	1
5	1	2	3	1	7	6	5	6	6	2	6	3	2	6	1	2	5	2	2	2	2	2	2	2	7	7	5	6	5	2	5	2	2	4	3	3	3	3	6
3	1	4	5	2	5	6	5	4	5	5	5	6	5	5	2	1	2	4	2	1	3	2	1	2	2	2	1	3	1	2	4	1	4	3	3	6	4	3	6
7	5	7	7	6	6	6	5	5	7	5	2	3	3	6	2	5	4	1	2	2	2	5	5	1	7	7	7	7	7	3	5	4	2	1	7	7	6	7	7
7	6	4	4	7	7	4	6	7	5	6	5	6	6	6	4	3	2	2	3	6	7	6	6	6	5	5	5	5	3	7	6	5	4	7	3	4	6	4	6
6	6	6	5	5	2	2	3	5	4	5	4	3	2	4	2	2	4	2	5	2	5	3	2	2	7	6	7	6	6	1	2	4	2	5	7	6	7	6	6
3	3	4	3	2	2	2	2	1	2	3	3	3	4	3	6	6	4	7	7	5	5	2	5	3	6	6	5	5	5	2	1	3	4	1	1	2	3	2	1
1	1	1	1	2	2	2	1	1	2	5	4	3	4	6	3	4	2	4	1	1	4	3	2	2	5	3	5	5	5	7	3	6	6	3	7	7	3	5	5
6	4	5	5	5	5	7	6	5	4	4	3	1	3	2	7	6	4	6	5	6	4	4	3	6	7	7	7	7	5	6	7	7	6	6	6	6	6	6	6
2	3	2	1	1	1	1	1	1	1	4	3	2	2	3	6	7	6	4	6	1	1	2	4	2	3	2	2	2	2	6	7	5	5	7	2	2	3	3	1
4	6	6	5	5	1	2	2	4	3	6	4	7	7	4	4	2	4	2	2	3	2	2	3	2	5	1	1	1	1	3	4	1	3	3	7	4	6	6	5
3	5	3	3	5	7	5	6	5	5	4	4	4	3	4	3	2	5	4	1	5	4	1	4	1	7	6	7	6	6	5	6	6	5	7	5	6	5	3	5
2	1	2	2	4	2	4	5	6	6	5	6	5	6	5	1	1	2	2	1	1	1	2	2	2	4	1	1	3	3	2	2	4	2	3	3	3	4	3	6
4	2	1	2	1	2	4	1	1	1	3	6	4	3	6	6	6	6	3	7	1	1	2	4	2	2	2	4	1	2	5	3	7	6	5	4	3	1	2	3
6	7	5	3	4	5	5	6	6	5	1	4	3	3	5	4	2	1	1	3	6	7	6	7	6	7	7	7	5	6	4	4	4	6	3	6	7	7	6	6
3	5	1	3	3	5	5	5	4	5	4	4	1	2	5	6	5	5	4	5	1	2	2	2	2	3	4	3	4	2	1	2	1	2	5	2	3	2	3	1
1	5	1	1	1	1	1	1	1	4	1	4	2	2	2	4	4	1	2	4	2	3	1	3	1	3	2	2	1	4	6	5	5	6	7	3	3	2	1	1
6	3	5	4	7	1	1	2	2	1	3	5	3	7	6	2	2	1	1	2	1	4	3	1	2	4	5	7	7	3	1	1	2	2	1	2	1	3	2	2
6	5	6	7	5	5	1	1	2	2	7	6	6	7	6	5	7	6	7	5	2	6	2	3	2	2	1	5	3	1	6	7	6	5	6	7	6	6	7	7
7	5	7	3	6	2	2	1	1	1	2	1	1	4	2	6	7	3	5	6	6	6	6	3	3	2	1	2	3	1	1	3	4	2	1	3	5	3	3	2
3	6	5	5	5	1	3	1	4	3	3	4	7	3	5	6	7	5	6	3	5	6	6	6	4	5	5	5	2	5	2	2	5	5	2	7	4	7	5	3
1	4	4	2	3	4	3	1	3	1	4	6	7	6	4	7	6	4	5	7	6	6	7	7	6	5	6	6	5	7	5	5	5	7	6	7	6	7	7	6
3	5	2	5	4	5	4	2	1	2	6	7	5	6	6	6	5	6	6	6	4	2	5	4	2	7	5	7	5	7	2	2	5	2	2	7	5	7	7	6
2	6	1	2	4	4	2	3	3	1	6	6	6	5	6	6	7	6	4	7	6	6	5	5	6	7	5	5	5	5	3	5	5	3	5	7	6	6	5	7
5	1	2	1	1	2	3	5	4	2	7	7	7	7	5	6	7	5	6	6	7	6	7	6	6	6	7	6	7	6	6	6	6	5	5	6	6	7	7	7
5	6	5	3	3	2	1	1	1	1	5	4	5	5	3	3	4	7	5	6	3	2	1	2	2	3	1	1	1	2	7	6	5	6	3	1	1	1	1	2
7	6	7	7	7	6	5	5	6	7	4	3	4	4	4	7	6	6	5	6	4	7	7	5	5	6	6	7	7	7	5	5	2	5	3	7	7	7	6	5
1	3	2	2	1	3	6	6	6	6	4	4	4	5	5	3	6	6	5	4	6	4	3	6	3	4	3	5	5	5	2	2	5	3	5	3	7	6	7	3
6	7	6	5	6	2	2	5	1	2	5	5	7	6	5	6	2	3	4	3	7	5	6	6	4	3	3	3	6	3	3	3	5	6	6	4	2	5	3	3
7	5	5	7	7	7	7	6	5	7	6	6	6	6	6	1	1	1	1	1	4	4	5	2	5	5	4	3	3	2	2	5	4	1	4	3	5	3	3	3
3	3	1	5	2	1	3	2	1	4	5	2	5	1	4	3	2	1	4	4	4	1	1	1	2	6	6	5	6	7	2	1	1	2	1	1	4	3	2	3
5	5	5	3	7	5	7	5	4	5	6	5	6	6	6	6	5	4	6	5	6	7	5	6	6	7	7	6	6	7	6	6	5	5	6	7	5	5	7	5
1	6	5	5	7	6	5	4	7	6	1	3	4	4	2	4	5	6	7	4	5	7	5	6	5	4	4	2	3	2	2	3	4	4	2	3	2	3	3	2
4	1	2	2	3	1	1	1	1	2	2	3	3	3	2	7	5	7	5	6	2	1	1	3	2	3	1	1	3	1	6	5	5	5	5	3	3	1	2	3
3	3	6	2	5	7	7	6	5	5	5	5	7	7	5	2	4	5	4	2	6	6	6	5	7	6	3	6	3	4	4	5	5	5	5	7	7	7	6	7
6	6	5	5	3	5	7	7	5	7	5	6	7	2	6	6	6	7	7	5	5	6	7	6	7	7	6	5	7	7	2	5	3	2	2	5	7	5	6	5
1	3	5	3	3	6	5	5	4	7	4	2	2	4	4	1	2	3	2	2	2	1	2	1	2	2	2	1	1	4	3	3	1	1	3	2	2	2	5	2
5	5	5	7	4	5	7	7	5	5	7	4	7	4	4	1	4	4	2	2	4	6	5	6	5	1	3	2	1	2	2	2	5	2	2	3	2	3	1	3
1	1	2	5	1	3	5	3	6	6	5	5	5	5	4	1	2	4	1	2	1	1	1	1	1	3	2	1	2	1	5	6	6	3	5	1	3	2	2	4
7	7	5	6	6	6	5	5	5	7	3	2	5	4	3	2	2	4	2	5	6	6	6	5	6	6	7	4	4	7	5	5	5	4	5	7	6	7	7	7
5	6	6	7	7	6	5	5	5	7	4	3	3	3	3	3	2	5	2	3	5	6	7	6	6	7	5	7	7	7	6	7	7	7	7	7	7	4	5	7
5	5	1	2	1	5	6	5	7	7	6	6	5	4	6	4	2	3	4	4	5	7	4	5	4	4	3	3	1	3	3	3	6	5	3	3	2	5	5	3
1	2	1	2	1	4	5	4	6	3	1	2	3	3	1	1	1	1	1	1	4	2	2	4	1	1	3	1	1	1	3	1	1	4	2	7	5	3	7	5
3	1	3	1	4	4	1	2	4	4	4	4	4	4	4	6	7	5	7	3	1	1	2	2	2	1	1	1	1	4	2	1	1	1	1	5	6	6	3	3
4	7	4	6	4	6	7	5	4	5	3	1	3	4	2	7	7	7	6	5	5	6	6	6	6	7	6	6	7	7	6	7	6	6	6	7	5	7	4	5
4	6	3	5	5	1	4	1	2	1	4	4	5	5	4	2	1	3	1	4	1	2	2	3	1	2	1	2	1	2	1	2	1	1	1	2	3	2	4	3
4	6	6	7	5	1	2	5	4	1	4	4	4	4	4	6	6	6	7	7	6	5	6	7	6	5	2	5	5	2	6	6	7	7	5	6	6	7	7	6
2	2	1	1	1	2	3	1	4	3	4	4	4	5	5	5	5	6	3	6	3	4	3	3	3	2	1	4	1	2	1	1	3	4	1	2	3	2	5	5
6	5	5	6	3	1	2	1	1	1	4	2	4	5	6	1	2	4	1	4	2	1	2	1	2	2	2	1	3	2	1	2	2	2	1	5	6	6	3	6
5	7	5	5	5	7	6	5	6	2	5	6	6	6	6	2	2	3	4	2	6	7	7	4	6	5	4	2	2	3	6	6	7	7	6	7	7	7	6	7
2	5	5	3	5	4	1	1	2	1	6	5	5	5	5	2	2	2	1	2	1	1	2	4	2	2	1	1	1	2	5	2	6	5	6	1	2	1	1	1
4	1	4	2	1	1	1	2	3	2	4	3	5	3	2	1	2	1	3	2	2	2	2	3	2	2	1	4	3	4	5	5	6	7	5	4	1	3	1	3
7	5	3	3	4	2	1	2	1	1	6	7	5	3	6	1	1	2	2	3	4	6	3	6	6	5	2	5	5	5	2	3	4	5	5	6	6	3	7	4
5	6	6	5	7	2	2	1	5	2	6	7	5	5	6	5	2	2	2	2	5	7	7	6	5	2	5	4	3	5	6	6	5	6	7	7	7	7	6	6
1	3	1	4	5	7	6	6	5	4	4	4	4	3	3	5	6	6	4	6	7	5	7	6	5	5	3	3	6	3	2	2	2	2	1	5	4	3	2	2
2	3	4	3	3	2	2	3	1	4	6	7	3	7	4	7	6	6	5	4	5	6	6	6	7	3	2	3	4	3	3	2	3	4	1	2	2	2	1	2
2	3	2	6	2	1	3	4	4	2	5	7	5	7	6	4	5	7	6	4	5	6	6	5	5	3	4	1	3	2	1	3	3	2	2	1	4	2	2	1
4	5	4	1	3	3	4	5	4	3	6	5	5	7	6	7	6	6	7	6	5	6	4	5	6	7	7	7	7	6	2	5	4	5	4	6	6	7	7	7
7	7	6	6	5	6	4	5	7	7	4	6	4	5	7	2	4	2	2	4	6	6	5	5	5	5	5	7	5	4	5	5	6	7	5	7	7	6	7	6
6	5	7	7	7	5	7	5	4	5	4	3	3	3	3	6	5	5	7	6	6	6	4	5	7	6	6	7	5	5	5	2	5	5	5	4	6	7	6	7
4	1	4	3	1	4	1	3	4	4	4	5	4	7	6	2	3	1	4	4	2	2	1	2	4	2	1	4	1	1	1	2	2	3	2	3	4	3	4	2
7	5	5	5	7	5	6	7	5	7	5	6	4	7	6	5	7	4	7	6	3	2	2	5	2	4	2	3	1	4	7	7	6	4	5	7	7	6	5	5
3	4	2	3	2	5	6	6	6	3	6	5	4	7	6	1	4	2	2	1	2	4	1	3	3	1	1	4	1	4	6	6	5	5	6	5	7	6	7	5
7	4	6	5	6	1	1	2	4	2	5	6	4	7	6	7	6	6	6	6	5	6	6	6	6	3	2	4	5	5	5	5	6	5	7	6	5	6	5	7
3	1	2	2	1	3	5	5	7	5	5	3	5	6	4	3	2	2	2	1	2	2	4	1	1	2	1	1	1	3	1	7	1	1	1	6	7	3	6	4
3	1	1	2	4	6	7	7	5	6	5	6	6	6	5	7	6	7	4	7	6	7	7	6	4	3	5	5	3	6	3	5	3	3	6	3	3	4	3	5
6	5	6	3	4	6	5	4	6	6	5	6	5	6	5	4	5	5	7	6	2	5	5	2	2	7	7	6	5	7	5	7	6	7	6	2	1	2	3	5
5	2	2	3	1	2	1	5	2	4	7	6	7	7	6	7	6	5	7	6	6	7	6	5	5	5	5	7	5	7	6	3	4	5	6	5	5	5	7	6
1	5	1	2	1	4	3	4	1	2	5	5	4	5	5	2	4	1	4	2	2	2	4	2	1	4	3	1	2	1	7	5	6	5	5	2	5	5	5	2
7	6	5	7	7	4	2	2	5	4	4	4	4	4	4	5	2	3	4	4	6	6	6	6	5	7	6	6	7	7	3	5	5	5	4	6	7	7	7	7
3	6	6	6	5	6	6	4	5	5	5	7	7	4	6	7	7	7	5	5	3	3	6	6	6	6	7	6	6	7	5	5	5	5	3	6	5	7	7	6
5	5	5	6	7	6	7	6	5	7	5	6	7	4	6	5	2	2	1	2	6	4	6	4	6	5	2	5	5	3	7	7	5	5	6	6	7	6	7	6
1	5	1	3	2	2	1	2	1	1	3	3	3	3	2	3	2	3	2	3	5	5	2	3	5	1	3	4	2	2	5	6	6	6	6	2	2	2	3	2
2	3	2	3	1	5	4	5	3	5	2	3	3	2	2	1	2	2	3	2	2	2	1	2	2	7	6	3	6	6	3	2	1	1	2	3	5	6	3	6
7	7	5	5	3	4	6	7	5	6	3	4	3	3	4	7	4	7	4	6	5	5	6	5	7	6	3	5	5	5	3	3	3	6	6	1	2	3	1	3
5	4	1	2	3	7	7	6	6	6	7	6	7	7	5	5	2	2	2	2	3	4	3	5	4	3	3	5	2	3	5	7	5	5	7	7	7	7	6	6
7	6	5	7	4	4	7	5	6	4	3	3	2	3	3	6	6	4	6	6	6	6	7	6	6	2	2	1	1	3	1	3	4	1	3	5	2	2	5	5
6	2	4	1	2	5	6	5	6	5	6	4	6	7	4	1	2	1	4	2	2	1	1	1	2	7	4	6	7	6	7	7	5	6	5	3	2	2	3	3
3	5	5	5	3	2	2	1	1	2	5	5	5	5	5	2	1	1	4	3	1	1	2	2	1	6	7	5	7	3	3	1	1	1	1	6	3	3	6	6
1	6	2	2	3	6	7	5	6	5	4	5	5	4	5	4	7	6	6	6	2	3	1	1	5	1	3	3	3	1	6	7	5	5	6	1	3	3	4	3
2	5	3	5	3	7	6	6	6	5	5	6	5	6	5	1	3	5	2	1	6	7	7	6	6	6	5	3	3	3	3	5	6	6	5	3	5	4	4	5
4	5	4	6	3	2	1	1	2	2	4	5	4	4	5	6	6	7	6	3	3	1	4	3	3	2	1	1	1	2	3	1	1	1	1	2	4	2	1	1
3	1	5	3	4	6	7	6	5	5	6	6	7	7	6	2	4	1	5	3	5	5	6	5	6	5	5	5	5	3	4	2	5	3	5	7	7	6	7	7
3	2	2	3	5	5	5	5	7	5	4	2	5	5	3	6	7	7	7	6	6	7	7	6	6	2	5	5	5	5	5	5	4	3	5	7	5	6	5	7
3	1	2	3	4	5	5	5	5	3	3	3	3	3	3	2	3	2	1	2	4	4	3	4	2	6	7	5	7	4	2	4	1	3	1	3	3	3	3	6
6	6	6	3	7	5	5	5	5	7	3	3	3	3	3	7	5	6	7	5	5	6	4	6	6	7	4	7	5	7	2	3	2	5	3	7	6	7	6	5
3	5	1	5	1	6	4	6	5	5	5	5	5	6	5	1	3	2	3	4	1	3	3	3	1	7	5	7	5	7	5	5	6	5	5	1	4	2	3	2
6	5	6	6	5	7	6	5	6	7	5	2	5	3	5	1	5	2	3	3	7	6	6	5	5	6	6	4	5	3	6	7	7	7	7	3	5	5	6	6
7	6	4	5	4	5	1	5	5	5	3	4	1	4	4	3	3	4	1	1	2	2	3	1	2	3	1	1	4	1	1	4	1	2	3	1	3	2	2	4
2	5	5	2	1	6	5	4	6	7	1	2	3	3	2	2	2	1	4	2	4	4	4	1	3	5	6	5	5	6	2	2	3	2	1	3	7	6	7	7
5	5	4	4	6	6	5	5	6	6	7	4	4	7	4	6	5	7	6	4	4	5	4	4	5	7	6	7	7	7	5	6	6	7	7	5	6	7	5	7
3	2	5	2	1	6	4	6	4	6	5	5	7	6	4	7	5	5	4	7	6	6	6	6	5	2	3	2	3	4	6	6	3	6	6	1	4	2	3	3
3	3	5	7	3	1	1	2	2	4	5	6	6	6	5	2	4	2	2	2	1	2	2	4	4	2	1	2	1	1	3	4	7	7	4	1	2	3	3	2
6	5	7	7	6	2	5	4	2	3	1	2	5	3	4	5	3	1	2	3	4	2	3	2	1	7	6	6	7	7	7	6	5	6	7	7	6	5	5	7
3	3	3	2	4	4	4	7	7	3	3	3	3	3	3	2	2	2	4	1	2	5	6	5	6	4	2	5	5	5	5	2	5	5	4	3	5	5	7	6
1	1	1	2	1	1	2	1	2	1	5	6	3	3	6	3	5	7	4	6	5	5	6	3	5	2	2	1	2	1	2	1	1	3	4	4	2	2	3	2
4	6	7	5	4	5	7	7	5	6	3	2	4	4	2	2	1	3	3	1	7	5	5	6	5	3	5	3	4	3	5	2	3	4	5	7	6	7	6	5
4	3	1	2	4	2	1	4	1	1	2	4	6	3	2	3	4	3	2	3	2	2	1	3	2	1	4	1	1	2	2	1	1	2	2	7	7	7	7	7
5	5	3	2	3	5	2	3	1	1	4	5	5	5	5	6	7	5	6	6	7	7	5	6	6	6	6	7	6	6	7	6	5	6	6	6	6	6	5	6
3	5	6	2	3	4	7	7	5	5	5	5	5	7	7	6	6	7	7	6	6	6	5	7	6	6	3	3	3	3	1	1	3	2	1	6	3	3	3	2
6	5	6	5	5	4	3	1	1	1	2	3	3	3	2	6	6	7	6	5	4	2	2	4	3	1	1	3	3	4	6	6	7	6	5	3	6	6	4	3
4	6	4	7	4	6	6	7	7	5	5	5	5	7	6	1	1	2	2	1	5	6	6	6	6	2	3	3	4	3	3	6	5	4	6	3	1	3	2	4
3	3	1	5	3	6	5	5	5	5	2	4	3	4	4	4	5	7	7	5	7	6	6	6	6	3	3	3	5	2	3	5	4	2	5	6	7	5	6	6
6	4	5	3	5	1	1	2	1	1	3	6	3	7	4	2	2	1	2	4	2	2	2	3	2	1	3	4	2	2	2	1	2	1	1	3	4	1	3	4
5	5	5	7	7	6	6	5	5	4	5	4	7	7	5	2	2	4	1	2	5	5	6	6	6	7	6	5	6	7	5	6	5	6	7	5	4	7	7	7
3	4	1	2	1	2	1	1	1	1	6	4	7	3	4	2	4	1	1	2	6	2	6	5	5	5	5	5	2	5	7	7	6	6	6	3	7	6	6	5
6	6	5	6	4	4	7	5	5	6	6	6	6	6	5	2	3	1	4	2	6	6	4	6	4	6	5	6	5	5	6	7	6	7	7	6	5	5	5	6
7	6	7	7	7	2	2	5	1	2	5	6	5	7	6	7	5	4	7	6	7	7	7	6	6	3	2	4	4	2	2	5	2	5	2	2	3	5	2	4
6	4	4	4	6	6	5	5	5	7	4	4	1	4	1	2	1	2	4	1	4	2	1	2	3	1	1	2	2	2	2	1	1	1	2	5	1	2	1	4
5	6	6	7	6	6	6	6	5	6	5	6	7	7	6	6	7	7	5	6	4	2	4	5	2	1	5	1	1	4	3	1	4	5	3	7	7	5	7	5
6	6	5	2	7	5	7	5	7	6	7	6	5	7	6	6	5	7	7	5	6	5	6	6	6	5	5	5	7	4	7	6	5	6	6	6	5	7	7	7
3	6	3	3	7	1	2	2	4	1	3	3	3	3	3	3	6	3	6	6	2	4	2	2	2	3	5	5	7	5	6	6	7	3	5	2	2	1	1	2
2	3	1	1	1	4	1	1	1	2	1	3	1	2	4	2	1	4	3	1	4	1	1	4	2	7	3	7	7	5	5	5	7	3	6	6	3	6	3	3
3	4	2	2	4	1	2	1	2	2	3	3	3	3	3	2	1	1	1	3	1	2	2	1	2	5	7	5	6	6	7	7	3	6	5	2	3	1	4	3
7	3	5	6	3	1	2	1	4	3	7	5	4	7	5	2	2	4	1	2	2	2	3	2	1	3	1	3	3	4	5	6	5	6	7	2	2	3	2	4
5	6	5	2	7	4	4	5	7	6	6	6	6	5	5	6	7	6	6	4	6	5	5	7	5	5	7	5	5	7	7	7	7	5	6	6	5	7	5	6
1	3	2	2	1	1	4	2	3	1	3	3	2	2	3	7	7	7	5	6	1	4	2	2	3	1	3	2	4	4	1	1	4	3	3	1	3	3	3	1
1	3	1	5	4	2	2	3	5	1	4	5	3	2	4	6	5	5	5	6	2	1	4	3	4	6	7	7	7	6	6	7	7	6	5	6	7	5	6	7
5	7	3	2	7	6	7	7	5	4	7	5	4	7	5	7	7	5	6	7	6	7	7	7	6	6	7	7	7	5	6	6	6	6	6	7	7	7	6	5
3	5	5	7	7	2	1	1	2	1	3	2	3	3	4	1	2	3	2	2	3	3	2	2	1	2	2	1	3	1	1	1	1	2	5	4	3	2	2	1
1	1	1	5	3	5	4	5	5	5	5	4	5	4	5	6	6	6	7	7	4	7	6	6	4	3	5	5	5	3	3	2	2	1	2	2	5	2	2	5
1	6	1	3	3	1	1	3	2	4	1	4	3	3	2	1	2	2	1	5	2	1	1	1	1	3	3	2	3	1	7	6	5	4	6	2	1	1	2	2
3	1	1	2	4	6	4	6	5	4	4	4	5	7	6	7	7	5	6	5	7	5	6	7	5	3	5	3	5	5	1	1	4	3	1	3	1	2	2	4
3	1	1	3	5	2	4	2	3	1	2	3	3	3	2	5	6	6	7	7	5	5	4	5	3	5	5	5	7	7	7	6	6	5	5	6	7	5	6	7
2	5	6	1	1	3	3	1	2	4	5	6	6	5	6	1	2	4	3	4	3	4	2	4	2	6	7	7	6	5	7	3	7	7	6	4	4	2	3	3
3	6	5	3	7	5	7	7	4	6	3	2	3	3	3	1	2	2	1	2	2	1	1	2	2	1	3	4	4	3	3	3	1	2	2	6	3	5	5	5
7	5	4	5	4	2	2	4	4	1	3	4	3	3	4	1	1	3	2	3	1	2	3	4	2	2	2	1	1	2	3	3	1	2	2	4	3	2	2	3
7	6	5	5	4	2	1	3	2	2	6	6	5	6	6	6	6	5	7	4	6	6	6	6	7	2	4	2	1	1	3	4	3	1	4	3	5	2	3	3
6	6	5	5	3	3	1	3	4	2	4	3	3	3	3	1	2	4	2	4	3	5	2	2	2	1	1	4	3	4	1	4	3	1	2	3	5	3	6	3
7	6	6	6	4	2	2	1	1	2	3	2	2	3	2	5	5	7	4	5	3	3	4	2	1	1	4	1	1	4	5	5	5	5	6	3	2	4	2	1
5	2	2	5	4	4	2	2	1	5	4	5	3	3	6	6	6	6	7	7	6	5	6	6	7	5	2	5	5	5	6	7	7	6	6	7	7	7	6	6
3	1	1	1	1	6	3	6	5	2	5	6	5	3	5	7	6	3	6	7	6	5	7	5	6	4	2	1	2	1	2	1	1	1	2	2	4	3	1	3
1	4	5	2	1	2	1	2	2	1	6	6	5	6	6	5	7	5	6	5	5	3	5	2	5	5	5	5	5	7	6	7	5	5	7	2	3	2	2	4
4	1	1	2	2	5	7	6	5	3	5	2	6	3	6	1	3	1	4	2	1	1	2	1	2	2	2	3	2	1	2	1	1	3	4	3	5	3	3	5
6	5	5	3	7	1	2	1	2	2	4	3	3	4	1	6	6	7	4	7	4	3	2	1	2	4	3	2	3	2	5	4	7	7	6	3	3	2	1	4
3	1	1	1	4	1	2	1	1	1	4	2	1	2	2	4	3	4	1	4	5	5	3	6	3	3	5	2	2	2	7	6	5	7	7	6	3	5	5	6
1	3	2	3	4	1	3	2	2	2	3	2	4	2	1	1	2	2	2	2	4	2	1	1	3	2	3	2	2	3	3	1	2	3	2	6	7	7	6	7
6	3	5	6	5	7	5	5	7	5	6	6	6	5	6	6	4	7	5	6	6	6	7	6	5	3	3	3	6	3	2	1	2	4	2	4	3	3	4	6
1	1	2	3	4	4	1	1	3	2	6	6	7	7	6	6	5	6	6	5	7	4	7	5	6	6	5	3	5	3	5	3	6	5	4	3	3	4	2	5
2	3	5	2	2	6	5	5	7	6	3	3	3	3	3	6	5	6	6	7	7	6	7	6	6	2	5	5	2	2	5	5	6	5	7	7	7	7	7	7
6	6	5	6	7	5	7	7	6	6	3	5	5	1	4	4	4	6	4	3	7	7	7	7	7	5	5	5	2	2	4	3	5	5	5	7	7	7	6	7
5	5	5	2	1	2	1	2	5	2	5	2	3	4	2	7	5	6	7	5	3	2	1	2	1	7	5	6	6	7	7	5	5	6	7	6	6	6	7	7
3	3	5	6	7	6	5	5	5	5	2	6	3	3	3	7	6	4	7	5	3	6	6	6	4	3	3	3	3	3	1	2	1	2	1	5	3	3	3	3
7	6	7	7	7	6	5	7	5	5	6	7	4	6	6	4	2	4	1	4	7	6	6	5	4	6	7	4	5	4	7	7	5	7	7	7	7	5	6	7
3	2	1	3	5	5	2	2	2	2	6	6	3	3	3	6	7	5	7	7	3	2	2	2	2	6	6	7	7	6	3	2	5	2	1	6	5	6	5	7
3	6	6	3	6	5	5	5	6	6	6	7	4	3	6	7	6	5	7	5	7	6	6	5	7	3	5	2	5	2	5	6	7	5	6	7	5	5	7	6
6	7	4	6	5	6	6	6	6	3	3	6	5	3	3	7	6	5	7	5	6	4	5	5	4	5	3	6	3	6	5	7	5	5	5	7	7	5	7	7
6	6	5	6	5	4	2	2	1	3	3	3	3	3	3	1	4	4	2	1	1	1	2	2	4	2	3	4	2	3	2	3	2	3	2	6	3	3	4	3
7	6	6	6	5	1	2	2	1	5	2	5	2	6	2	7	6	7	7	7	6	7	6	7	7	3	3	6	6	3	3	6	6	6	6	5	3	3	4	2
2	2	1	5	1	1	2	1	4	3	4	2	3	4	3	5	5	6	6	6	6	6	5	6	6	7	6	6	4	6	7	7	5	4	5	7	6	6	7	7
2	1	2	2	1	5	6	6	5	4	4	2	3	3	5	6	6	6	7	4	3	2	2	1	1	1	5	1	1	1	6	6	5	5	6	3	4	2	2	2
3	2	2	2	1	4	6	6	5	5	4	6	4	7	5	2	1	4	2	1	2	1	4	3	2	2	3	3	4	2	1	2	2	4	2	6	6	5	7	5
1	4	1	2	4	7	3	6	7	7	4	3	4	3	4	2	2	1	4	1	2	2	2	2	1	2	3	3	1	1	5	7	5	7	6	2	4	4	4	3
4	6	5	7	5	1	2	1	4	1	2	4	4	2	4	3	3	2	4	2	7	6	5	6	6	7	6	5	7	5	4	6	5	6	7	5	5	5	5	6
3	5	1	3	1	2	2	1	1	2	4	6	6	7	6	2	1	2	2	2	2	3	1	2	2	5	5	5	5	7	3	2	1	1	1	3	2	2	2	2
6	6	6	6	6	5	4	2	4	2	4	4	3	3	3	7	6	7	7	5	7	6	4	7	5	7	5	6	7	5	2	5	5	2	2	7	6	7	6	6
3	3	1	1	1	1	1	1	1	7	7	3	7	7	6	4	1	4	4	1	3	6	3	3	6	2	3	4	5	2	5	4	2	2	5	5	2	5	5	5
5	5	5	5	6	2	2	1	3	1	3	4	3	3	4	7	6	6	6	5	5	6	4	6	6	3	2	2	2	5	7	4	7	4	6	6	7	7	6	5
3	5	6	5	5	1	2	1	1	1	4	3	3	3	4	1	2	2	1	4	2	2	4	4	2	3	1	1	1	1	6	5	7	7	4	1	1	3	2	3
3	5	5	7	5	7	6	6	6	4	4	5	3	1	2	6	6	4	7	5	6	6	5	6	5	7	5	4	6	5	6	6	4	6	6	6	6	5	5	7
2	1	5	2	5	5	7	5	7	6	5	6	3	3	3	2	1	4	5	3	3	3	2	3	2	6	5	7	7	5	5	7	5	5	5	3	5	4	3	2
6	6	5	5	5	6	6	5	6	3	3	6	7	4	6	1	2	1	1	3	6	5	6	6	6	5	3	2	2	5	6	6	4	5	5	7	6	7	7	5
1	1	1	1	4	5	5	6	3	7	7	5	5	3	4	7	6	6	7	3	3	6	5	4	6	4	3	2	3	3	1	1	1	4	2	2	2	4	3	3
6	3	2	3	5	2	4	1	5	1	6	7	5	6	5	2	2	5	1	2	2	2	2	2	3	5	6	7	7	5	6	7	5	6	6	6	7	7	7	7
5	7	5	7	5	6	3	7	7	5	5	4	7	4	6	2	2	3	3	1	6	4	4	7	5	4	5	6	7	7	4	2	5	3	4	7	6	4	7	6
3	1	1	3	4	2	1	1	1	2	4	5	5	4	5	4	1	1	2	1	3	6	6	3	6	5	5	3	5	3	3	6	5	5	3	2	3	4	2	5
1	3	1	2	1	5	5	6	5	5	1	3	4	4	4	2	3	2	1	1	2	2	2	4	2	7	5	7	5	5	5	5	6	6	5	5	5	5	2	2
1	1	5	3	3	4	4	1	1	1	6	5	5	6	7	5	7	7	3	7	5	5	6	6	7	5	4	5	4	3	3	6	6	5	5	3	1	5	2	2
5	6	5	7	7	1	2	2	5	2	5	5	4	5	4	6	7	6	6	6	6	6	7	6	6	6	3	5	6	6	6	6	3	6	6	7	7	6	7	6
1	1	4	1	4	3	4	2	2	2	3	3	2	3	3	5	7	4	7	5	1	1	1	2	2	6	5	7	5	5	4	2	3	2	2	5	3	2	2	1
7	5	7	5	5	3	5	4	3	1	3	5	4	4	1	2	4	5	2	2	2	2	2	2	2	2	3	5	4	1	7	7	6	6	7	3	3	3	3	6
4	5	5	7	7	6	6	7	6	6	3	1	5	3	6	2	1	2	5	1	7	6	5	5	5	3	6	5	3	3	5	3	3	6	6	1	2	5	2	2
5	5	5	5	7	1	3	1	4	2	3	5	3	3	3	6	6	7	6	6	6	7	6	6	4	4	5	2	4	4	4	4	6	4	4	7	7	6	6	7
2	6	1	5	1	1	1	4	4	3	4	1	3	2	4	5	6	4	6	7	1	1	4	2	2	3	1	2	1	4	4	3	3	2	1	3	1	3	1	3
1	2	2	5	4	6	6	5	6	7	5	5	7	7	5	2	2	1	1	5	6	7	7	6	6	5	5	7	7	6	7	5	5	6	5	7	6	6	7	6
5	3	6	3	5	2	3	4	3	1	4	1	3	2	2	5	6	5	3	6	1	2	4	1	2	5	7	6	7	3	3	2	3	1	1	2	3	3	2	1
5	5	6	7	4	1	2	2	1	4	3	3	2	3	5	5	5	6	6	6	2	2	2	5	5	3	1	1	1	4	3	1	1	1	1	2	2	3	2	4
7	6	7	7	4	2	5	1	1	4	5	5	4	7	7	5	2	2	1	1	6	6	5	6	6	5	7	6	6	5	6	5	6	6	6	3	7	7	7	7
3	3	5	3	1	4	5	5	7	5	6	7	3	6	6	1	2	1	3	4	6	6	5	5	5	3	2	3	4	2	2	1	2	3	2	5	3	2	4	2
3	6	6	3	7	2	1	1	1	2	5	6	5	5	5	1	1	1	2	2	2	5	5	2	3	1	3	4	2	2	2	2	1	2	1	3	5	5	3	3
6	3	5	7	7	6	6	5	7	3	5	3	3	4	2	7	6	7	5	5	5	5	7	6	5	5	5	3	5	3	6	6	5	4	3	1	2	2	4	3
3	5	2	5	2	6	7	7	5	6	6	7	6	6	7	4	2	3	5	1	7	6	6	6	6	3	5	6	5	3	3	6	3	6	3	5	3	3	2	5
5	5	4	7	5	1	1	2	2	2	1	4	5	4	2	4	7	5	6	7	2	2	1	2	1	2	4	3	1	4	2	2	1	3	2	2	4	1	2	3
1	1	1	2	5	2	3	2	1	3	3	4	2	4	4	3	1	4	4	3	1	4	2	3	4	1	2	3	4	2	3	5	7	6	7	3	3	3	4	2
1	3	1	1	1	1	2	2	4	4	2	2	2	1	1	1	4	4	1	4	4	4	2	4	1	5	7	7	4	3	1	1	2	1	2	3	3	5	6	3
5	6	1	3	7	4	2	1	3	2	5	5	5	6	5	6	3	4	5	6	5	7	6	5	6	5	2	5	3	2	2	1	1	1	2	2	5	5	5	2
5	3	2	2	3	1	1	1	1	1	7	6	6	6	6	4	4	2	2	5	2	2	2	3	3	6	6	7	7	5	4	4	4	6	3	5	6	6	3	3
7	5	5	5	5	1	1	5	1	5	6	6	6	6	6	2	2	5	3	1	7	7	6	5	5	6	7	5	6	7	5	4	7	7	4	7	7	5	7	6
1	1	2	2	1	5	6	5	5	6	6	5	5	6	6	7	7	7	6	6	7	6	6	6	5	6	7	5	7	6	5	4	7	5	5	7	7	7	6	7
6	6	5	6	5	5	1	1	1	2	4	4	3	3	6	5	1	3	4	2	7	7	6	5	7	4	5	5	2	3	6	7	7	7	6	7	7	5	5	7
5	6	6	7	5	6	6	6	6	7	4	4	4	4	3	7	7	6	7	6	6	5	6	6	3	6	6	6	7	5	3	6	5	6	4	6	4	6	5	3
6	5	5	5	4	7	7	6	4	5	7	7	7	7	6	6	7	6	6	6	7	6	7	7	4	2	3	3	1	4	4	2	2	4	1	2	4	5	2	3
3	3	5	1	3	5	5	6	5	5	6	6	7	4	6	1	2	1	2	1	2	2	2	2	4	7	6	5	7	6	6	6	6	6	5	3	3	5	6	6
2	2	1	2	4	4	1	1	1	4	5	5	5	5	5	5	5	7	4	3	1	4	4	1	1	1	1	3	4	2	1	2	1	1	1	2	5	3	2	5
1	3	4	2	4	2	2	3	1	4	5	2	1	3	2	2	1	1	2	1	4	2	4	2	3	2	3	3	3	1	3	3	1	2	2	6	3	6	5	3
5	6	6	5	6	1	5	3	1	1	6	5	7	7	5	5	6	7	5	6	4	5	3	3	4	5	1	4	4	3	3	6	3	4	3	3	3	6	3	5
3	1	1	5	4	7	6	7	5	7	6	6	6	5	5	2	4	2	2	5	6	6	6	5	6	6	5	7	5	6	5	2	2	5	5	7	7	6	7	7
1	1	2	1	1	4	3	5	7	6	5	5	5	4	4	6	3	7	4	4	2	2	2	2	3	3	1	3	2	1	2	1	2	2	1	2	2	2	2	2
6	6	7	6	5	3	2	1	5	1	5	5	5	7	5	7	6	5	6	5	6	6	7	7	7	7	5	5	7	6	5	2	5	3	5	6	6	6	6	7
5	1	1	2	1	1	4	2	1	1	1	3	4	3	2	2	2	2	2	4	2	2	5	3	3	1	2	1	2	1	1	1	4	1	3	7	3	6	6	5
6	5	4	5	6	1	2	2	2	2	4	4	4	4	4	1	1	2	2	2	1	2	1	1	1	3	5	2	1	1	5	5	7	7	5	3	2	1	3	4
6	5	5	7	7	2	5	7	5	7	5	6	5	5	4	4	6	6	6	6	5	3	4	2	2	4	3	1	2	1	3	3	4	4	1	7	7	7	6	6
3	5	3	7	7	6	6	5	5	7	6	5	5	6	6	2	4	1	1	3	6	7	7	5	6	3	3	3	5	5	6	3	5	5	3	2	2	5	5	3
6	3	5	6	4	5	7	5	6	5	2	1	3	4	4	3	1	3	4	4	6	6	7	7	4	6	6	3	3	3	7	7	5	4	5	7	6	7	6	7
6	5	5	5	4	4	5	7	5	6	6	5	5	5	5	2	2	4	1	2	6	6	7	5	6	3	1	3	4	3	5	5	3	5	5	2	5	2	2	3
1	5	4	2	4	5	7	6	7	5	3	6	3	3	6	6	7	6	6	6	2	2	5	3	4	2	2	2	5	2	7	7	7	6	6	7	7	6	6	7
5	5	5	7	4	2	7	7	6	6	3	3	4	3	3	6	4	5	7	6	4	5	7	7	5	3	5	4	5	2	6	7	7	5	7	6	7	7	7	7
3	1	2	3	1	5	6	7	5	6	3	3	3	3	4	6	4	6	7	5	4	5	6	5	7	1	3	1	1	1	1	2	4	1	1	4	3	5	3	2
3	5	6	7	4	4	3	1	3	2	3	2	2	3	3	2	2	1	3	3	2	3	1	2	3	5	4	5	5	7	5	6	5	5	6	2	4	3	3	1
2	1	1	2	4	6	7	6	6	7	6	6	6	6	6	4	7	5	6	7	6	7	4	5	5	7	7	7	5	7	4	5	5	5	6	6	6	7	7	7
5	3	6	6	5	5	6	5	5	5	5	4	4	7	4	5	5	6	6	6	6	4	5	5	4	1	1	1	1	1	3	3	6	6	6	2	3	1	4	3
6	7	5	4	4	2	2	1	4	3	2	4	2	4	4	5	7	5	6	5	6	4	6	3	3	5	5	6	3	6	1	3	2	2	1	1	4	2	2	4
2	3	4	2	4	1	1	2	3	4	3	3	3	3	3	1	2	4	3	1	2	2	2	3	2	5	7	5	7	6	2	3	1	2	1	5	5	3	3	6
2	1	2	1	1	1	3	4	1	4	5	5	5	6	5	2	1	2	2	1	4	3	2	1	3	2	2	1	2	2	1	2	1	1	1	2	2	4	2	1
1	1	1	2	1	5	3	4	6	7	5	5	4	4	5	1	2	2	2	2	2	2	2	2	1	3	4	4	1	2	2	2	2	1	2	2	2	2	5	3
6	5	2	6	5	1	4	1	4	3	2	3	3	3	2	6	5	7	6	5	5	3	3	2	2	1	1	1	2	1	4	2	3	4	2	2	3	3	3	2
4	2	1	2	1	3	2	1	4	1	6	7	3	6	4	1	1	4	1	1	3	4	4	2	2	1	4	4	1	2	1	1	1	2	1	5	7	7	3	6
2	1	3	3	1	2	2	1	2	1	2	3	3	4	1	5	2	5	4	5	2	2	3	2	3	5	7	6	7	3	1	3	1	4	2	4	2	3	1	1
2	2	2	2	3	7	5	5	6	5	6	5	5	5	5	2	1	1	3	2	1	2	3	2	3	7	7	5	6	6	1	2	3	1	3	1	3	3	2	2
6	7	7	6	7	5	3	1	4	4	6	7	6	5	5	2	1	2	5	2	7	6	6	6	6	5	7	7	6	6	5	7	7	4	7	7	7	7	6	7
7	3	5	5	7	6	6	5	5	5	6	6	5	6	6	1	1	3	2	3	6	6	5	5	7	3	4	3	3	3	6	6	3	5	3	3	3	5	5	4
4	4	1	4	4	4	1	1	1	1	2	2	4	3	5	1	3	4	4	3	2	2	4	2	1	7	7	6	7	6	1	3	1	4	2	2	2	2	3	2
6	3	4	7	7	1	1	2	1	2	6	5	4	3	4	1	3	4	2	4	3	1	1	2	2	5	3	5	5	7	3	2	1	2	2	5	4	5	3	6
3	2	2	2	1	1	1	4	4	1	5	3	7	3	4	3	5	6	4	6	2	2	2	3	2	2	2	1	1	1	2	1	1	1	1	2	3	1	4	1
1	2	1	2	1	1	2	1	2	1	2	4	1	4	4	6	6	2	6	2	2	2	4	3	3	7	6	5	3	7	5	3	6	5	5	1	2	2	2	1
3	5	6	3	7	4	2	1	1	2	7	5	4	4	6	4	3	2	2	3	2	1	2	2	2	5	5	5	7	7	7	5	5	6	5	2	1	2	2	5
5	6	6	6	5	5	3	4	5	5	5	5	6	5	6	4	5	5	4	5	5	5	6	6	6	6	5	6	5	5	5	5	6	5	6	5	5	5	6	5
3	3	4	3	3	1	2	3	4	5	1	2	1	2	3	3	2	1	3	3	1	2	4	2	4	4	3	3	3	3	1	3	4	4	1	1	2	3	3	3
4	4	4	3	4	3	4	3	4	4	3	4	3	4	3	3	4	3	4	3	3	4	3	4	3	3	4	3	4	3	3	4	3	4	3	4	3	4	3	4
4	6	5	5	4	7	5	4	6	6	4	5	5	6	6	7	4	6	6	6	7	5	6	6	6	4	7	5	6	6	5	7	4	5	5	7	5	6	6	4
5	5	5	5	5	5	5	5	5	5	5	5	5	5	5	5	5	5	5	5	5	5	5	5	5	5	5	5	5	5	5	5	5	5	5	5	5	5	5	5
1	3	2	2	3	3	2	2	2	3	3	2	2	3	2	3	2	2	3	2	3	3	2	2	2	7	3	3	3	3	3	3	3	4	3	3	3	3	4	4
4	3	4	3	3	5	5	4	3	5	2	3	4	3	3	3	5	3	3	5	4	2	5	3	4	3	4	4	3	5	3	4	4	5	5	3	4	3	6	5
6	6	3	5	5	3	6	3	6	6	3	6	7	3	5	6	5	3	7	3	3	5	5	3	6	6	3	6	3	6	6	3	7	2	5	5	6	3	5	6
3	3	3	3	3	4	4	4	4	4	4	4	4	4	4	5	5	5	5	5	5	5	5	5	5	4	4	4	4	4	4	4	4	4	4	4	4	4	4	5
6	5	5	6	6	5	5	6	6	6	5	5	6	6	6	6	6	6	6	6	4	5	5	5	5	5	6	6	6	6	5	6	6	5	5	5	5	6	6	6
3	4	5	6	4	4	5	7	4	5	4	5	4	5	6	3	4	5	6	7	3	4	5	6	4	3	4	6	3	5	3	4	5	6	7	3	4	5	4	5
6	6	6	6	6	6	6	6	6	6	6	6	6	6	6	6	6	6	6	6	6	6	6	6	6	6	6	6	6	6	6	6	6	6	6	6	6	6	6	6
7	7	7	6	6	6	7	6	7	6	7	7	7	7	7	7	6	7	7	7	7	7	7	7	7	6	7	6	7	6	7	7	6	7	7	6	7	6	7	7
5	3	4	3	5	4	3	5	3	5	2	3	4	5	3	3	5	3	4	4	3	4	3	4	3	3	4	5	3	2	4	3	5	3	3	3	4	4	3	5
6	6	7	5	6	6	5	7	7	6	7	7	6	6	7	7	5	6	6	7	7	6	6	5	6	5	5	7	6	5	5	6	6	6	6	7	5	7	6	6
5	7	6	7	6	6	7	5	7	5	5	6	7	5	6	5	6	7	5	6	5	6	5	6	6	6	6	6	7	7	6	7	6	7	6	6	6	7	6	7
6	4	2	6	2	6	5	2	6	2	6	3	4	3	2	6	4	3	3	2	6	4	3	3	2	6	3	2	6	3	6	3	2	7	5	6	5	6	5	4
6	5	5	6	5	5	6	5	6	6	6	6	6	5	6	5	6	5	4	5	5	6	5	6	5	5	6	5	6	5	5	6	5	6	5	6	5	6	5	6
1	1	1	1	1	1	1	1	1	1	1	1	1	1	1	1	1	1	1	1	1	1	1	1	1	1	1	1	1	1	1	1	1	1	1	1	1	1	1	1
7	5	5	6	6	7	5	6	6	7	7	5	6	5	7	7	6	6	7	7	7	6	7	6	6	7	6	6	7	7	7	6	6	7	6	6	7	6	7	6
5	5	5	5	5	6	6	6	6	6	6	6	6	6	6	6	6	6	6	6	6	6	6	6	6	6	6	6	6	6	6	6	6	6	6	6	5	6	6	6
6	5	5	4	5	4	5	5	5	5	5	6	5	6	5	5	6	5	6	5	5	6	5	6	5	5	3	5	6	5	5	6	5	5	6	6	5	6	5	5
7	6	5	6	6	6	7	6	6	7	7	6	5	6	6	5	6	7	6	6	7	6	5	6	6	6	6	7	6	6	7	6	5	6	6	6	7	6	6	6
7	6	5	5	5	7	6	6	6	6	7	6	5	5	5	7	6	5	5	5	7	6	5	5	7	7	6	6	6	6	6	6	6	6	6	7	6	5	5	7
4	5	5	4	4	4	4	4	4	4	4	4	4	4	4	4	5	5	4	4	5	4	5	4	5	4	5	4	5	5	4	5	5	4	5	4	5	5	5	5
3	3	4	5	6	5	4	5	6	5	4	3	4	5	6	5	4	6	6	4	4	5	5	6	5	4	3	4	5	6	5	4	5	6	6	7	5	6	7	6
4	5	5	4	6	5	6	7	4	6	5	6	5	4	6	5	6	7	5	6	7	4	6	5	7	5	6	4	6	7	4	6	5	6	5	5	4	6	6	5
7	6	6	7	6	7	6	6	7	6	7	6	7	6	7	6	7	6	6	7	7	6	7	6	7	7	6	7	6	7	6	7	6	7	7	6	7	6	7	6
7	6	7	6	7	7	6	7	6	7	7	6	7	6	7	7	6	7	6	7	7	6	7	6	7	7	6	7	6	7	7	6	7	6	7	7	6	7	6	7
7	6	7	7	7	7	7	6	6	6	6	7	7	6	7	6	6	6	7	7	6	6	7	6	6	4	6	7	7	4	6	6	5	6	6	7	6	5	6	5
4	4	5	4	5	4	5	4	4	5	4	6	4	6	4	5	4	6	5	5	6	4	6	5	5	6	4	6	5	6	6	5	7	5	6	6	5	7	6	5
5	4	6	4	3	5	5	4	3	5	5	4	3	4	5	5	5	5	3	4	4	3	4	5	4	4	5	6	4	3	2	4	5	6	4	3	5	5	6	3
6	6	6	6	6	6	6	6	6	6	6	6	6	6	6	6	6	6	6	6	6	6	6	6	6	6	6	6	6	6	6	6	6	6	6	6	6	6	6	6
2	3	4	5	6	3	4	5	6	7	2	3	4	5	6	2	3	4	5	6	2	3	4	4	6	3	4	5	5	7	2	3	4	5	6	2	3	4	5	6
5	6	5	4	4	5	6	5	5	5	5	4	3	4	5	5	4	4	5	5	5	5	4	4	5	5	5	4	4	5	5	4	3	3	3	4	5	4	4	4
3	3	4	5	3	4	3	5	3	3	3	4	3	4	5	3	3	4	3	3	3	4	4	3	4	4	3	4	4	3	3	4	4	3	4	4	3	4	4	5
5	4	5	6	5	4	5	5	4	5	5	6	5	6	5	5	4	5	5	4	4	5	6	4	5	4	5	6	4	5	4	5	6	4	5	5	5	4	5	6
6	7	6	7	6	7	6	7	6	7	6	7	6	7	6	7	6	7	6	7	6	7	6	7	6	7	6	7	6	7	7	6	7	6	7	7	6	7	6	7
6	4	3	5	4	3	6	5	3	2	3	4	5	3	2	4	5	4	4	3	5	5	4	3	3	4	5	5	3	3	5	4	3	3	5	5	4	3	3	4
6	5	4	5	5	6	5	6	7	7	5	6	5	6	7	6	7	5	6	7	6	5	6	7	6	6	7	6	6	7	6	7	6	6	7	6	6	7	6	7
5	4	5	3	5	5	4	3	5	6	4	6	5	3	5	5	6	7	5	4	5	6	7	5	4	5	4	3	5	4	4	6	5	4	5	6	4	6	5	5
2	3	4	5	6	5	4	4	3	2	2	3	4	5	6	6	5	4	3	3	2	3	4	5	5	3	4	5	5	5	2	3	4	5	5	5	4	3	2	2
5	4	4	5	4	5	4	4	5	5	5	6	5	5	5	5	4	5	5	5	5	4	4	5	5	5	4	5	5	5	5	4	4	5	5	5	4	5	5	5
7	6	7	6	7	6	7	6	7	6	7	6	7	6	7	6	7	6	7	6	7	6	7	6	7	6	7	6	7	6	6	7	6	7	6	7	6	7	6	7
5	7	5	6	7	5	6	5	6	7	6	5	6	7	5	6	5	6	7	5	6	5	6	7	5	6	6	6	5	6	6	5	6	7	6	5	6	6	6	7
5	6	7	4	6	5	6	7	6	5	5	6	7	6	5	5	6	7	6	5	5	6	7	6	5	5	6	7	6	5	5	6	7	6	5	5	6	7	6	4
7	7	6	7	6	4	4	4	4	4	5	5	3	4	4	5	4	4	5	5	3	5	4	5	5	7	7	5	5	4	4	5	5	7	5	4	5	3	6	5
5	4	4	5	4	4	5	5	4	4	5	4	4	5	6	6	5	4	7	4	4	7	6	5	4	4	5	6	5	4	4	6	4	6	5	5	5	6	4	6
6	4	6	4	3	6	6	4	3	6	6	4	5	4	6	4	5	4	4	5	5	3	6	3	5	4	4	3	5	3	5	3	5	3	5	4	3	5	5	4
3	4	5	6	6	6	5	4	4	5	5	6	6	7	6	5	4	4	6	5	4	3	3	4	5	5	4	4	6	4	3	5	6	6	4	4	4	3	4	5
5	6	7	5	6	5	6	7	5	6	5	6	7	5	4	5	6	7	4	6	4	6	5	7	5	4	6	5	7	5	4	6	7	5	6	4	6	5	6	5
5	4	4	2	6	3	5	4	2	5	6	5	3	2	6	6	6	3	1	6	6	5	4	6	2	7	5	2	7	5	7	5	2	7	6	5	4	5	5	5
4	5	4	5	4	6	5	6	5	6	5	6	5	5	6	5	6	5	6	5	4	5	4	5	4	4	5	4	5	4	4	5	5	4	5	4	5	5	5	4
2	3	4	5	4	3	2	1	2	3	4	5	6	5	4	3	2	1	3	4	5	4	3	2	3	4	3	2	4	5	5	4	3	4	4	2	3	4	5	6
7	6	6	6	6	7	6	6	6	6	7	7	6	6	7	7	6	7	6	6	7	6	6	6	6	5	5	5	5	5	7	6	6	6	6	7	6	5	5	5
7	6	5	4	5	6	7	6	5	4	5	6	7	6	5	4	5	6	7	6	5	4	5	6	7	6	5	4	5	6	7	6	6	5	4	5	6	7	6	5
6	5	5	6	5	6	7	5	6	6	5	6	7	5	6	5	5	7	6	5	6	6	5	6	7	7	6	6	5	6	6	7	5	6	6	5	5	7	6	6
5	4	5	5	6	6	5	5	6	5	5	6	5	5	6	6	5	6	5	5	6	5	5	5	6	6	5	5	6	6	6	5	5	6	6	6	6	6	5	5
7	5	4	3	2	7	6	5	4	3	7	6	5	4	3	7	6	5	4	3	7	6	5	4	3	7	6	5	4	3	7	6	5	4	3	7	6	5	4	3
2	4	4	5	5	4	5	5	4	5	4	5	5	5	5	5	5	4	5	6	4	4	4	5	4	4	5	4	5	4	4	5	4	4	5	4	5	5	5	5
6	7	6	7	6	7	6	7	6	7	6	7	6	7	6	7	6	7	6	7	7	6	7	6	7	7	6	7	6	7	7	6	7	6	7	7	6	7	6	7
3	4	5	4	5	3	4	5	6	7	7	6	5	4	5	5	4	5	4	5	5	4	5	6	6	3	4	5	5	5	6	6	5	6	7	6	5	4	5	6
4	4	5	5	4	7	6	6	7	7	4	5	5	5	5	6	6	5	7	7	6	5	5	4	4	6	5	5	5	4	4	6	6	5	5	4	5	4	4	5
2	4	7	5	2	1	6	7	5	4	4	5	2	1	5	6	4	2	5	7	7	1	4	3	6	6	3	1	6	7	4	5	6	3	4	2	1	5	6	3
5	1	3	1	4	3	1	1	2	1	3	7	7	6	5	4	4	4	5	6	5	5	3	3	1	5	4	3	5	5	4	1	3	2	3	3	1	5	5	1
7	7	7	7	7	7	7	7	7	7	7	7	7	7	7	7	7	7	7	7	7	7	7	7	7	7	7	7	7	7	7	7	7	7	7	7	7	7	7	7
7	6	7	7	7	6	6	7	6	6	7	6	6	6	6	7	6	7	7	7	6	6	7	7	6	7	6	6	7	7	7	7	7	6	6	7	6	6	6	7
1	1	1	1	1	1	1	1	1	1	1	1	1	1	1	1	1	1	1	1	1	1	1	1	1	1	1	1	1	1	1	1	1	1	1	1	3	2	2	2
7	6	7	6	7	7	6	7	6	7	7	6	7	6	7	7	6	7	6	7	7	6	7	6	7	7	6	7	6	7	7	6	7	6	7	7	6	7	6	7
4	5	6	5	6	4	6	4	6	3	4	6	4	6	7	4	6	4	3	5	4	6	4	6	4	3	5	2	5	7	4	6	4	6	6	3	4	6	6	4
5	4	5	4	4	2	4	4	4	4	5	3	5	4	4	4	3	4	4	3	5	4	5	4	4	4	3	4	4	4	5	3	4	4	4	3	4	4	3	4
4	6	7	5	5	7	5	7	5	7	5	7	5	5	6	5	6	4	7	4	5	4	6	4	6	4	7	4	7	4	7	5	7	4	5	5	6	6	5	7
5	5	5	5	5	4	3	2	2	2	4	5	5	5	5	5	4	3	3	3	3	4	4	4	4	4	3	3	3	3	4	5	5	5	5	5	3	3	3	3
4	5	4	4	4	4	4	4	4	4	4	4	4	4	4	4	4	4	4	4	5	5	5	5	5	5	5	5	5	5	5	5	5	5	5	5	5	5	5	5
1	2	3	4	5	1	2	3	4	4	1	2	3	4	5	1	2	3	4	4	5	4	3	1	5	7	6	5	4	3	7	6	5	4	3	1	3	4	4	5
2	3	3	3	2	2	1	2	2	1	1	1	1	2	2	2	1	2	2	3	2	4	3	2	2	4	2	3	4	3	3	3	3	3	4	2	3	2	2	3
6	7	6	6	6	6	6	7	7	7	6	6	6	6	6	5	5	6	6	6	5	5	6	6	7	6	6	6	6	7	6	7	6	7	7	7	6	7	7	7
5	5	5	5	5	5	5	5	5	5	5	5	5	5	5	5	5	5	5	5	5	5	5	5	5	5	5	5	5	5	5	5	5	5	5	5	5	5	5	5
3	2	3	4	1	1	2	3	4	4	1	2	3	4	3	1	2	1	3	1	1	2	3	3	3	2	3	3	1	1	1	2	3	4	3	1	3	2	2	2
6	5	6	7	6	5	6	7	6	6	6	5	5	4	6	4	6	5	4	5	5	4	6	7	5	4	5	4	7	6	6	5	7	5	6	6	4	5	6	5
2	2	2	2	2	2	2	2	2	2	2	2	2	2	2	2	2	2	2	2	2	2	2	2	2	2	2	2	2	2	2	2	2	2	2	2	2	2	2	2
5	4	5	4	5	4	4	3	3	4	4	5	5	5	5	5	5	4	4	5	3	4	4	4	3	4	3	4	5	4	4	4	5	5	5	5	4	4	4	4
4	5	4	3	4	4	5	3	4	5	3	5	5	3	4	5	4	3	5	4	3	5	3	5	4	3	5	5	3	4	5	5	3	5	4	3	6	3	5	4
7	6	5	6	6	6	6	7	7	6	5	6	6	5	6	6	5	6	7	6	7	5	6	6	6	5	6	6	5	4	6	2	5	4	4	7	6	5	6	5
7	6	5	5	6	7	6	5	4	3	1	2	3	4	5	7	6	5	4	3	1	2	4	6	6	6	5	4	4	4	5	5	5	4	3	4	5	6	7	5
4	5	6	5	4	4	5	4	4	5	4	5	5	4	5	4	5	5	6	4	4	5	6	5	5	4	5	5	5	4	4	5	6	5	4	6	5	5	6	5
6	3	5	5	4	4	5	3	3	3	5	3	4	5	4	5	4	3	5	4	4	4	5	4	4	5	4	3	4	5	5	3	4	5	4	4	3	4	4	4
5	6	7	5	6	5	6	7	5	6	5	6	7	5	6	7	5	6	7	5	6	7	5	6	7	5	6	7	5	6	7	5	6	7	5	6	7	5	6	7
2	1	1	2	2	4	2	1	2	3	3	4	5	4	4	1	1	1	2	2	1	2	2	5	1	4	3	2	3	3	4	4	5	5	5	2	1	1	1	1
5	5	7	6	7	6	7	7	6	7	6	6	6	6	7	6	6	6	6	7	7	6	7	7	6	7	7	7	6	6	7	6	7	6	6	6	6	6	6	7
4	5	6	5	4	5	4	3	3	5	4	5	4	5	4	5	4	5	4	6	5	4	3	4	2	4	5	4	5	4	5	4	4	5	3	4	5	6	4	3
2	3	4	5	3	4	5	6	3	4	3	4	5	4	3	3	4	3	4	5	3	4	5	5	6	3	4	5	6	3	3	4	3	4	5	2	4	4	5	6
6	5	4	5	4	6	5	5	4	5	6	5	6	5	4	6	5	4	4	4	4	5	4	5	5	5	4	5	5	5	5	4	5	5	5	5	6	6	3	5
7	6	6	6	7	6	7	6	6	6	6	7	6	6	6	7	6	7	6	6	7	6	7	6	6	6	7	6	6	7	6	7	6	6	7	7	6	6	6	7
7	6	5	6	5	6	5	6	5	6	7	6	6	7	7	6	6	5	5	7	6	7	6	7	5	5	6	6	7	5	6	5	5	6	7	6	6	7	5	5
7	5	6	7	4	7	5	6	7	4	7	6	5	7	6	7	6	7	5	6	7	5	4	6	7	7	5	6	4	7	7	5	6	7	4	7	5	6	4	6
6	7	7	6	7	6	7	6	7	7	7	6	7	6	7	7	7	6	7	7	6	7	6	7	7	7	7	6	7	6	7	6	6	6	7	7	6	7	6	7
7	4	6	7	5	6	6	5	7	6	4	5	6	6	6	6	6	6	7	5	5	6	6	6	6	6	6	5	5	6	6	5	6	6	7	6	6	5	6	6
6	7	5	5	6	5	6	5	6	5	5	5	6	6	5	5	5	5	6	5	5	6	5	5	6	4	4	5	4	5	4	5	4	4	5	4	5	5	4	5
6	5	6	7	6	7	7	6	6	7	7	6	6	6	7	6	6	6	7	7	7	5	5	5	5	4	6	6	6	7	7	6	5	7	7	6	5	6	5	5
7	6	7	6	7	7	6	7	7	6	7	6	7	6	7	7	6	7	6	7	7	6	7	6	7	7	6	7	6	7	7	6	7	6	7	7	6	7	6	7
4	4	4	4	4	4	4	4	4	4	4	4	4	4	4	4	4	4	4	4	4	4	4	4	4	4	4	4	4	4	4	4	4	4	4	4	4	4	4	4
7	5	5	3	7	7	6	6	5	3	7	6	3	4	2	7	4	6	5	3	7	6	5	5	6	7	6	7	5	3	5	6	5	4	6	5	6	5	6	6
7	6	5	4	3	1	2	3	4	5	7	6	5	4	4	4	4	6	7	6	7	6	5	4	3	1	2	3	4	5	7	6	5	4	3	7	6	5	4	3
2	5	3	3	4	5	3	4	3	5	3	1	3	4	2	3	2	4	3	5	3	3	3	4	6	3	4	5	3	4	3	3	4	5	3	2	5	3	5	3
6	5	6	6	4	6	5	4	6	6	6	5	6	6	4	6	5	5	6	5	6	5	5	6	5	6	5	6	6	5	6	4	5	6	6	6	6	5	6	6
4	5	4	5	6	6	5	6	5	6	4	3	6	4	5	4	5	6	7	4	3	5	6	3	6	3	6	4	6	5	5	4	6	4	6	3	5	6	4	5
4	4	6	6	6	5	6	6	5	5	5	5	5	5	5	5	5	5	5	5	5	5	5	5	5	5	5	5	5	5	5	5	5	5	5	6	5	5	5	5
2	3	4	5	6	3	4	5	6	4	3	4	5	5	4	2	4	5	4	5	2	4	4	5	6	3	4	5	6	7	3	4	5	3	4	2	4	4	5	6
4	5	5	6	6	4	5	6	6	4	4	5	6	6	4	4	5	5	4	4	4	5	6	5	5	4	5	5	4	5	4	5	5	4	4	4	5	5	4	5
5	3	3	3	4	3	3	4	4	3	4	3	3	3	3	4	3	4	4	4	4	4	4	6	3	4	4	5	4	3	4	3	4	4	3	3	5	5	4	4
6	5	7	6	7	5	7	6	7	5	5	6	6	7	5	6	5	7	6	6	5	6	5	7	6	7	5	6	6	5	7	5	6	6	5	5	7	6	7	5
7	6	7	6	7	6	7	6	7	6	7	6	7	6	7	6	7	6	7	6	7	6	7	6	6	7	6	7	6	7	7	6	7	6	7	6	7	6	7	6
4	5	7	6	5	3	4	5	6	5	6	5	4	5	4	6	5	4	5	6	6	5	3	4	5	7	6	5	4	3	3	5	4	5	6	7	6	5	4	3
3	4	5	7	4	3	4	5	6	7	7	5	4	3	2	2	3	4	5	7	2	3	6	5	3	2	3	4	5	6	3	4	4	4	4	3	3	4	5	5
7	5	6	4	5	6	5	6	7	6	5	6	7	6	5	6	5	6	4	6	6	5	6	7	6	5	6	7	6	5	5	6	6	7	6	7	6	5	6	7
7	6	6	4	6	3	2	3	1	1	3	3	5	4	3	3	3	6	1	5	5	5	3	5	4	5	5	4	5	4	6	6	7	5	5	5	4	4	1	1
7	6	7	7	6	7	6	7	7	6	7	6	7	7	6	7	6	7	7	7	6	6	7	6	6	7	6	6	7	7	6	5	6	7	7	7	6	6	7	6
2	6	3	5	2	2	6	3	5	3	2	6	3	5	3	2	6	3	5	3	3	5	3	5	3	3	6	3	5	3	4	6	3	4	2	2	6	3	6	4
7	6	5	7	6	7	6	5	4	3	7	6	5	4	3	7	6	5	4	3	7	6	5	4	3	7	6	5	4	3	7	6	5	4	3	7	6	5	4	3
6	5	4	1	1	2	2	2	3	5	4	4	4	5	5	3	4	3	3	3	4	4	4	4	5	5	5	4	4	5	5	5	5	5	5	6	5	5	5	5
5	6	7	5	6	6	6	5	5	6	6	5	5	6	6	6	5	5	6	6	7	6	5	5	6	6	6	6	6	6	6	5	6	6	6	6	6	6	6	6
3	4	5	6	4	2	3	4	5	6	2	3	4	5	6	2	3	4	5	6	2	3	4	5	6	2	3	4	5	6	2	3	4	5	6	3	4	5	6	4
7	7	7	4	4	4	1	1	4	7	7	7	7	7	7	6	6	6	6	6	5	5	5	5	5	5	5	5	5	5	5	5	5	5	5	6	6	6	6	6
6	5	7	6	7	7	5	6	5	6	7	5	6	6	5	7	6	7	5	6	6	5	7	6	6	5	7	6	7	5	7	6	7	5	6	6	5	7	6	6
4	5	5	4	6	4	4	5	5	4	5	4	3	5	6	3	5	3	3	4	3	4	4	3	4	4	3	4	3	4	4	4	4	4	5	5	4	5	4	5
5	3	5	4	5	6	5	5	5	5	7	7	5	5	5	6	5	7	5	6	6	6	5	6	3	7	5	5	3	4	4	5	5	6	6	5	5	6	5	5
6	6	6	6	6	6	6	6	6	6	6	6	6	6	6	6	6	6	6	6	6	6	6	6	6	6	6	6	6	6	6	6	6	6	6	6	6	6	6	6
4	4	4	4	4	4	4	4	4	4	4	4	4	4	4	4	4	4	4	4	4	4	4	4	4	4	4	4	4	4	4	4	4	4	4	4	4	4	4	4
6	6	5	6	5	7	6	6	5	5	5	6	6	5	6	6	5	5	6	5	6	5	6	5	5	6	5	6	5	5	6	5	5	5	6	6	5	6	5	5
7	6	6	7	6	7	6	7	6	7	6	7	6	7	6	6	7	6	7	6	6	7	6	7	6	7	6	7	6	7	6	7	6	7	6	7	6	7	6	7
3	2	3	3	3	2	2	2	2	4	4	2	3	7	3	6	4	4	3	3	3	3	3	3	3	2	2	2	2	2	2	1	1	2	3	3	3	2	3	3
7	6	7	6	7	7	6	7	6	7	7	6	7	6	7	7	6	7	6	7	7	6	7	6	7	7	6	7	6	7	7	6	7	6	7	7	6	7	6	7
3	4	7	3	6	2	6	3	5	3	3	6	5	3	5	2	5	2	5	2	2	5	3	4	4	3	5	3	5	2	3	5	2	5	3	3	4	3	5	4
7	6	7	6	7	6	7	7	6	7	7	6	7	6	7	6	7	6	7	6	6	7	7	6	7	7	6	7	6	7	7	6	7	6	7	7	6	7	6	7
7	5	4	3	4	5	6	7	5	4	4	5	6	7	5	3	5	6	7	5	4	5	6	7	6	4	4	5	6	7	7	6	5	4	3	5	7	7	6	5
5	3	3	4	3	5	3	3	4	4	5	5	6	7	6	6	5	6	5	4	7	4	5	5	4	6	5	4	6	4	6	4	5	6	4	3	2	3	3	2
4	5	4	6	7	5	5	6	6	7	7	6	5	5	6	7	6	5	6	6	6	6	5	6	7	4	5	6	5	7	7	4	6	7	5	6	5	6	5	7
4	5	6	6	7	7	5	4	5	6	5	6	7	5	6	5	6	5	4	6	7	6	6	5	4	6	7	6	5	6	7	6	5	6	6	5	6	5	5	6
7	7	6	6	7	7	6	7	6	7	7	7	6	6	7	7	6	7	6	7	7	4	5	5	5	5	5	6	6	6	5	5	5	5	5	6	6	4	5	6
5	6	4	3	1	2	2	3	4	5	7	6	5	4	3	2	3	4	5	6	6	5	4	3	2	1	2	3	4	5	6	5	4	3	2	2	3	4	5	5
6	6	4	3	5	4	6	4	4	6	6	4	6	4	6	6	5	6	4	5	6	5	6	4	6	6	5	6	5	6	5	6	5	6	6	6	5	6	3	3
6	6	5	4	1	7	3	3	4	6	5	4	4	3	5	3	2	1	1	2	6	7	5	3	2	2	1	3	6	6	5	4	4	5	4	4	5	4	3	4
5	5	6	6	5	5	6	7	6	6	5	6	6	6	5	5	7	7	6	6	5	7	5	6	5	5	6	6	7	7	5	6	6	7	7	5	6	6	6	6
6	5	7	6	7	6	5	7	6	6	5	6	6	7	5	7	5	6	6	5	6	7	5	6	6	7	5	6	6	5	7	5	6	6	5	5	6	7	5	6
5	3	6	4	5	6	3	6	4	5	4	6	4	3	5	4	3	5	6	4	4	6	3	4	3	4	5	4	4	6	2	3	6	4	6	6	3	3	5	5
7	7	7	7	7	7	7	7	7	7	7	7	7	7	7	7	7	7	7	7	7	7	7	7	7	7	7	7	7	7	7	7	7	7	7	6	5	5	6	6
1	4	4	6	3	6	2	5	4	6	3	5	4	4	5	5	4	4	3	6	2	2	4	5	5	7	5	4	6	5	2	5	5	4	4	1	6	4	5	4
4	5	4	5	4	5	4	5	4	5	5	4	5	4	5	5	4	5	4	5	5	4	5	4	5	5	4	5	4	5	5	4	5	4	5	5	4	5	4	5
3	6	2	4	3	3	5	3	5	3	4	6	2	6	4	3	5	3	5	3	3	6	2	5	2	3	6	2	5	2	4	6	3	5	2	3	6	3	5	3
5	5	5	5	5	5	5	5	5	5	5	5	5	5	5	5	5	5	5	5	5	5	5	5	5	5	5	5	5	5	5	5	5	5	5	5	5	5	5	5
3	3	3	3	3	3	3	3	3	3	3	3	3	3	3	3	3	3	3	3	3	3	3	3	3	3	3	3	3	3	3	3	3	3	3	3	3	3	3	3
5	6	5	6	5	5	6	7	6	5	6	5	7	6	5	6	5	7	6	7	6	7	6	6	5	7	6	7	6	7	6	5	7	6	7	7	6	5	6	7
4	5	3	5	4	6	6	5	4	5	5	5	4	5	5	4	5	4	5	5	3	5	6	7	7	4	5	7	5	6	6	6	5	5	6	4	5	6	6	6
5	6	6	7	6	6	2	3	2	3	5	6	6	7	6	6	7	7	6	7	3	2	3	2	1	3	3	3	4	2	5	3	6	5	6	6	5	5	3	2
6	6	6	5	6	4	5	5	6	5	6	5	6	6	6	5	6	6	5	6	6	5	6	6	6	5	6	5	5	6	6	5	6	6	6	6	5	6	6	5
6	4	3	3	5	6	2	4	5	6	4	5	4	4	5	5	4	6	6	6	3	4	4	4	5	4	4	5	5	5	4	4	5	6	5	5	4	5	3	3
1	4	2	4	2	4	2	4	2	3	2	3	4	2	4	2	4	3	4	2	3	5	3	3	5	3	4	3	4	3	4	3	4	3	4	3	4	3	3	4
7	6	6	6	5	6	1	1	2	3	2	4	3	4	4	3	2	2	3	2	5	6	5	4	5	6	5	5	4	4	5	6	6	5	5	5	6	5	5	4
6	6	5	4	6	6	5	5	6	5	6	5	5	6	5	4	5	6	5	5	6	5	5	6	5	6	5	5	5	6	6	5	5	6	5	6	5	5	6	6
4	4	4	4	4	4	4	4	4	4	4	4	4	4	4	4	4	4	4	4	4	4	4	4	4	4	4	4	4	4	4	4	4	4	4	4	4	4	4	4
6	7	7	5	6	6	5	4	7	7	6	7	5	7	6	6	6	7	4	7	7	4	5	5	6	6	6	5	4	6	5	6	4	7	6	7	6	5	6	6
4	5	6	7	6	6	5	4	6	5	5	6	7	7	6	5	4	5	6	6	7	6	6	6	7	6	6	5	6	6	6	7	6	6	7	6	7	6	7	6
1	3	4	4	3	3	3	4	3	3	3	4	4	3	3	3	4	3	4	3	3	4	3	4	4	2	4	3	5	4	3	4	4	3	3	2	3	4	4	4
4	3	3	5	4	3	3	3	5	5	4	4	5	4	4	5	5	4	4	4	5	4	3	3	3	5	4	4	4	4	5	6	5	4	3	3	3	5	4	4
2	3	2	4	5	5	5	3	5	4	4	4	4	4	4	3	3	4	5	4	2	3	4	4	4	5	4	3	4	5	4	3	4	5	5	3	3	4	4	5
5	3	4	4	4	5	4	4	5	4	5	4	5	4	5	5	4	5	5	4	5	4	5	4	4	5	4	4	5	4	4	4	6	4	4	5	4	4	5	4
6	4	7	5	7	6	5	7	6	7	6	5	6	5	7	7	5	6	6	5	5	6	6	7	5	7	5	6	7	5	6	5	7	6	7	7	5	6	5	7
3	6	2	5	3	2	6	3	5	3	2	7	5	3	4	2	6	3	5	3	6	2	5	3	5	3	6	3	5	2	6	2	6	3	6	3	6	3	5	3
1	2	3	4	5	1	2	3	4	5	7	1	2	3	4	6	7	1	2	3	5	6	7	1	2	3	4	5	6	7	1	2	3	4	5	6	1	2	3	4
3	4	3	2	1	2	1	2	4	2	2	4	3	5	3	2	3	2	4	5	4	3	5	3	3	3	5	3	4	4	3	4	5	5	4	3	4	5	4	5
7	6	7	6	7	7	6	7	6	7	7	6	7	6	7	7	7	7	6	7	7	6	7	6	7	7	6	7	6	7	7	6	7	6	7	7	6	7	6	7
7	6	6	6	6	3	3	3	3	3	3	3	3	3	3	7	6	6	6	6	2	2	2	2	2	7	6	6	6	6	2	2	2	2	2	7	6	6	6	6
6	6	7	3	3	4	4	4	4	4	4	6	4	4	4	4	5	5	4	5	5	4	5	6	6	7	5	6	6	7	7	7	6	7	6	6	6	7	6	6
5	3	5	5	4	5	3	5	4	4	5	4	5	5	4	5	4	5	4	4	5	3	5	4	5	5	4	5	5	4	5	4	4	4	5	5	4	5	5	4
5	3	5	5	5	5	4	4	4	4	4	5	4	4	5	5	4	4	4	5	5	5	4	5	4	5	4	5	4	4	5	4	5	4	4	5	4	5	5	4
2	1	3	1	3	2	4	2	4	2	4	2	3	2	3	2	5	2	4	3	3	1	2	4	3	3	2	5	2	4	3	2	3	2	1	4	2	4	2	4
5	4	5	4	5	6	6	4	4	5	5	6	7	6	6	5	6	5	5	4	5	4	4	3	3	3	3	3	7	6	5	5	6	6	5	6	4	3	5	6
7	6	6	6	6	6	5	4	5	6	6	5	5	6	7	6	5	5	5	5	7	6	5	5	6	7	7	6	6	6	6	5	5	5	5	6	7	6	5	6
5	4	5	4	5	4	5	4	5	4	5	4	5	4	5	5	4	5	4	5	5	4	5	4	5	5	4	5	4	5	5	4	5	4	5	5	4	5	4	5
6	6	6	6	5	6	5	6	5	5	6	5	6	5	6	5	6	5	6	5	6	5	6	5	5	5	6	5	5	6	5	5	6	5	5	6	5	5	6	5
2	2	2	2	2	2	2	2	2	1	1	1	1	5	5	6	6	6	6	6	5	7	7	7	7	5	5	5	5	5	3	3	3	3	3	3	3	2	2	2
6	6	6	6	6	6	6	6	6	6	6	6	6	6	6	6	6	6	6	6	6	6	6	6	6	6	6	6	6	6	6	6	6	6	6	6	6	6	6	6
4	5	3	5	4	4	4	5	4	4	5	4	4	4	4	5	4	5	5	4	5	3	5	4	5	5	3	5	4	5	4	4	4	4	5	5	5	4	5	5
5	6	6	5	5	5	6	6	6	6	5	6	7	5	6	5	6	5	6	6	5	6	5	5	6	5	4	5	6	6	6	5	6	6	7	5	6	6	7	7
7	2	4	3	7	3	6	3	5	3	3	6	2	5	2	5	6	3	6	4	3	6	3	5	3	3	5	3	4	2	3	6	2	5	3	4	6	3	6	3
5	6	7	5	3	7	6	5	4	6	4	5	6	4	7	5	4	4	5	3	4	6	5	4	7	4	6	5	2	3	7	5	6	4	6	3	4	1	2	3
3	5	6	3	5	3	5	3	6	5	3	5	3	5	5	3	6	3	6	2	5	6	3	6	3	3	6	3	6	2	3	6	3	6	7	2	6	5	3	6
1	2	1	1	1	2	2	1	1	1	2	1	2	1	1	1	1	1	1	1	1	1	1	1	2	2	2	1	1	2	2	1	1	2	2	7	7	7	7	7
5	5	5	5	5	4	4	4	4	4	4	4	4	4	4	4	4	4	4	4	4	4	4	4	4	4	4	4	4	4	4	4	4	4	4	4	4	4	4	4
6	6	6	6	6	6	6	6	6	6	6	6	6	6	6	6	6	6	6	6	6	6	6	6	6	6	6	6	6	6	6	6	6	6	6	6	6	6	6	6
5	5	4	5	4	5	4	5	5	4	5	4	5	4	5	5	4	6	4	6	5	4	5	4	5	5	4	5	4	5	5	4	5	5	4	5	5	6	5	4
6	5	6	6	5	7	6	6	6	7	7	6	7	7	6	7	6	6	6	6	7	7	6	6	7	7	7	6	7	6	7	6	7	7	7	6	6	6	7	6
6	5	4	4	6	4	3	4	5	5	7	5	4	3	3	4	5	5	5	4	4	4	5	5	6	3	4	3	4	6	4	4	5	5	4	5	3	3	5	4
6	5	3	3	4	6	5	4	4	5	6	5	7	7	7	6	6	5	6	5	5	4	4	5	4	3	3	5	5	4	5	6	6	5	4	5	5	5	3	3
4	4	4	4	4	4	4	4	4	4	4	4	4	4	4	4	4	4	4	4	4	4	4	4	4	4	4	4	4	4	4	4	4	4	4	4	4	4	4	4
3	5	4	7	6	3	5	4	6	6	5	5	6	5	6	4	5	7	3	6	5	4	5	3	5	3	5	7	7	3	3	5	5	6	7	3	5	5	6	5
4	4	5	6	5	5	6	5	4	4	4	4	3	3	3	3	3	4	5	5	5	4	3	4	5	4	5	4	4	5	4	5	4	4	4	4	3	3	2	2
5	4	6	2	2	7	7	6	4	3	5	5	4	2	6	4	4	2	1	1	5	1	1	7	6	5	3	6	7	6	6	7	7	7	4	5	6	7	7	1
6	5	7	5	6	5	6	6	5	6	5	6	7	5	6	6	7	5	4	6	5	4	6	5	6	5	6	5	7	7	5	6	7	6	7	5	5	4	5	4
5	5	5	6	5	5	6	6	5	6	6	5	6	5	6	6	5	6	5	6	6	5	6	5	6	6	5	6	5	6	6	5	6	6	5	6	6	6	6	5
7	4	7	5	7	7	4	7	5	7	7	4	6	5	7	7	4	7	5	7	7	4	6	7	4	7	4	7	4	6	7	4	6	4	7	7	4	7	4	6
6	5	4	5	5	5	4	5	5	5	5	4	5	7	7	7	7	6	6	6	5	5	4	4	4	6	6	5	5	5	6	6	5	6	4	4	3	3	4	5
7	4	6	4	6	7	4	7	4	7	7	4	7	4	6	7	4	6	4	6	7	4	6	4	7	7	4	6	4	6	7	4	6	4	7	7	4	6	5	7
2	4	2	4	3	1	4	2	3	3	2	4	3	3	2	2	4	1	2	1	2	1	4	2	4	2	1	3	1	2	3	2	1	2	3	2	4	2	3	2
2	4	4	3	7	2	5	3	6	3	2	3	4	3	3	3	5	6	3	7	2	3	4	4	4	2	5	7	3	4	2	4	5	3	6	2	3	5	7	5
4	4	4	4	4	4	4	4	4	4	4	4	4	4	4	4	4	4	4	4	4	4	4	4	4	4	4	4	4	4	4	4	4	4	4	4	4	4	4	4
6	6	6	7	6	7	6	6	7	7	6	5	7	7	6	7	7	5	6	6	5	6	6	7	5	6	6	5	6	7	7	7	6	5	5	5	6	6	5	7
7	3	7	4	6	7	4	7	5	7	7	4	6	4	7	7	4	6	4	7	7	3	6	4	7	7	3	7	4	7	7	4	7	4	7	7	3	6	4	7
4	4	2	5	3	3	3	4	4	4	4	4	4	4	4	4	4	4	4	4	6	4	5	3	3	5	5	4	5	4	4	3	6	6	6	5	5	5	5	5
7	7	7	7	7	7	7	7	7	7	7	7	7	7	7	7	7	7	7	7	7	7	7	7	7	7	7	7	7	7	7	7	7	7	7	7	7	7	7	7
5	6	5	5	6	7	6	7	6	6	6	7	7	6	6	7	7	7	6	6	5	4	6	6	5	6	5	6	6	5	5	7	7	5	5	5	6	4	5	6
6	5	5	6	7	7	6	6	6	6	6	6	6	7	6	5	5	6	6	7	6	7	6	6	7	7	7	6	7	7	6	6	6	7	7	6	5	6	6	6
4	5	3	5	3	5	3	5	3	4	4	5	3	4	5	2	5	2	5	4	3	5	3	3	5	3	5	3	5	2	4	6	3	4	5	4	2	5	4	6
7	6	7	5	7	6	7	6	7	5	7	6	5	7	6	6	7	5	6	7	5	6	7	6	4	6	7	5	6	5	6	6	7	6	7	6	7	6	7	6
6	7	6	7	6	7	6	6	7	6	6	7	6	6	6	6	6	6	7	6	6	7	6	6	6	6	6	7	6	6	7	6	6	6	6	6	6	7	6	6
6	3	5	4	5	6	4	5	4	6	4	6	4	5	3	6	7	7	4	6	6	4	5	3	6	6	4	6	6	4	4	5	6	4	6	6	5	5	6	5
5	3	6	5	4	6	3	4	6	5	6	3	7	4	5	6	3	6	4	7	4	3	6	4	7	6	4	6	3	6	4	3	6	5	6	6	6	6	4	6
5	4	4	5	4	4	4	4	4	5	5	5	3	3	4	5	4	5	4	5	4	3	5	3	4	6	5	5	5	4	4	4	5	5	5	4	5	3	4	4
5	6	4	6	6	5	5	4	3	4	6	6	7	7	7	7	6	5	5	7	4	4	5	4	4	5	5	6	7	4	5	5	6	5	5	4	4	5	4	4
6	7	7	6	6	7	6	7	6	7	6	7	6	7	6	7	6	7	6	7	6	7	6	7	6	6	7	6	7	6	7	6	7	6	7	7	6	7	6	6
5	5	6	5	6	5	6	5	6	5	6	5	6	5	6	6	5	6	5	6	6	5	6	6	5	6	5	6	5	6	5	6	5	6	5	5	5	5	5	6
5	4	6	3	6	5	4	6	5	4	4	5	4	5	4	5	4	6	5	5	5	4	5	5	4	5	6	6	4	6	5	4	5	5	4	5	4	5	5	4
6	5	4	4	6	4	4	6	4	6	4	6	6	4	6	4	4	4	6	4	4	4	6	4	4	3	4	4	6	4	3	6	3	3	3	5	4	4	4	6
5	7	5	7	5	7	5	4	7	6	6	5	6	7	5	6	7	7	6	7	7	5	6	6	5	6	5	6	6	6	5	6	7	6	6	7	6	7	6	7
5	4	3	3	6	6	2	5	5	3	2	5	4	4	5	5	4	3	2	5	5	4	3	5	3	5	3	5	3	5	3	5	5	3	5	5	3	5	4	5
5	5	5	4	4	1	2	3	4	5	1	3	3	4	7	1	3	4	4	3	3	4	3	3	4	3	4	3	4	3	2	2	3	2	3	3	2	3	2	2
5	6	7	5	6	5	7	6	6	4	5	6	5	4	5	6	5	4	5	6	6	5	5	6	7	7	5	5	6	6	5	6	6	5	6	5	6	5	6	5
7	7	7	6	7	4	2	1	1	2	6	5	5	7	6	6	6	6	7	7	3	5	4	5	4	5	4	5	5	3	7	5	5	6	5	5	4	3	3	1
6	4	5	5	4	3	5	5	5	3	5	3	5	3	5	3	5	5	4	3	5	5	5	3	5	5	4	5	6	3	6	5	4	5	3	5	4	4	4	5
6	5	6	5	4	7	6	5	6	7	5	5	7	6	5	7	6	5	7	7	5	7	7	6	5	7	6	5	6	7	5	6	7	5	6	5	6	5	6	7
4	6	4	6	3	6	5	7	4	5	4	6	5	6	7	5	6	5	7	4	5	6	5	4	6	5	7	4	5	4	6	7	4	6	7	5	4	6	4	5
4	5	6	5	4	6	4	6	4	6	4	6	3	3	6	4	6	5	5	7	5	3	6	5	5	5	4	5	6	7	5	4	6	6	4	5	5	6	6	4
7	6	5	4	5	7	6	5	6	5	6	5	5	4	5	3	4	5	4	3	4	5	4	3	4	6	6	5	5	4	4	5	5	4	5	6	6	6	5	4
5	6	5	6	5	6	5	6	5	6	6	5	6	5	6	6	5	6	5	6	6	5	6	5	6	6	5	6	5	6	5	6	5	6	5	6	5	6	5	6
5	3	4	5	4	5	5	4	3	4	5	3	5	4	4	5	4	4	3	4	5	4	3	4	3	4	4	3	4	5	5	5	3	4	4	5	4	5	4	5
6	7	6	5	6	6	5	6	6	7	5	4	5	6	6	6	5	6	6	5	6	5	6	6	5	6	6	5	6	6	6	5	6	6	6	6	6	7	7	6
5	6	5	7	5	5	6	7	7	6	5	6	7	5	6	5	6	7	7	6	5	5	7	6	5	5	7	6	6	7	5	7	6	5	7	6	5	7	6	5
6	4	7	4	6	3	4	5	6	5	7	5	6	6	4	6	5	4	3	4	5	6	2	5	6	5	4	3	4	5	6	4	3	2	4	7	5	5	4	6
5	4	5	4	5	5	4	5	4	5	4	6	5	4	5	5	4	6	5	4	5	4	5	5	4	5	4	5	4	5	5	4	5	5	5	5	4	5	5	4
7	6	6	6	6	5	5	5	5	5	7	6	6	6	6	7	6	6	6	6	7	6	6	6	6	7	6	6	6	6	7	6	6	6	6	7	6	6	6	6
6	5	6	7	6	7	6	7	6	7	7	6	7	6	7	7	6	7	6	7	7	6	7	6	7	7	6	7	6	7	7	6	7	6	7	7	6	5	6	7
4	5	4	5	4	4	5	4	4	5	4	5	5	4	5	4	5	4	5	4	4	5	4	5	4	4	5	4	5	4	4	5	4	4	4	4	5	5	5	4
5	5	5	5	5	5	5	5	5	5	6	6	5	5	6	6	5	6	7	6	6	5	5	5	6	5	6	5	5	6	5	5	6	6	6	6	5	6	6	6
4	4	4	4	5	3	4	4	5	5	4	4	3	4	5	4	4	4	4	4	4	3	5	4	5	5	4	4	5	4	4	4	4	4	5	4	4	4	4	4
5	5	3	6	6	5	7	1	6	7	2	6	6	3	2	7	5	6	6	7	7	5	2	5	5	6	5	7	5	1	5	5	7	6	4	7	5	1	7	7
6	5	4	5	6	5	3	2	3	5	3	3	5	4	5	4	5	4	4	4	5	5	3	3	3	3	3	3	5	5	5	3	4	5	4	5	5	5	3	2
5	5	5	5	5	5	5	4	3	5	5	5	5	4	5	5	4	5	4	5	4	3	3	4	3	5	3	5	5	3	5	5	4	4	6	5	4	5	4	3
3	1	3	3	4	5	3	3	1	6	5	4	4	5	5	5	5	5	5	5	5	5	5	3	2	4	5	5	5	5	5	7	5	4	4	4	5	3	3	3
4	4	4	4	4	4	4	4	4	4	4	4	4	4	4	4	4	4	4	4	4	4	5	3	5	4	3	5	5	4	4	3	4	5	4	4	4	4	4	4
5	4	4	2	3	6	4	4	5	5	5	5	5	5	5	4	4	4	4	5	4	3	3	4	3	4	5	4	5	4	5	4	4	4	5	3	3	3	3	3
6	4	4	2	2	5	5	3	1	3	5	4	4	4	4	4	5	4	4	4	4	3	3	5	2	3	5	5	5	5	5	3	5	5	5	5	5	5	5	4
4	4	4	2	2	5	2	2	2	5	4	4	5	3	5	2	2	2	2	2	5	5	4	3	2	5	5	3	4	4	5	2	4	2	4	4	4	3	3	2
6	5	4	5	4	6	3	5	4	5	5	4	5	4	5	4	6	4	4	5	6	4	5	4	5	3	6	5	5	6	5	4	4	5	5	4	5	5	6	3
6	6	7	7	6	6	6	7	6	6	6	6	7	7	6	6	6	6	6	7	6	6	6	7	6	6	7	7	6	6	6	7	7	6	6	6	6	6	6	7
4	5	3	4	4	5	3	3	3	5	5	5	5	5	5	4	5	5	6	6	6	5	4	5	3	4	5	5	5	6	5	3	5	6	6	5	4	3	3	3
7	3	3	1	1	5	5	3	5	6	4	5	5	4	5	4	4	5	4	4	3	2	3	6	2	3	3	4	4	2	5	2	4	3	4	4	3	3	5	5
4	5	3	5	3	4	4	2	1	5	4	5	5	5	5	3	3	3	3	4	2	2	2	4	1	4	5	5	5	2	4	2	6	4	3	2	1	1	1	1
4	4	4	4	4	4	4	4	4	4	4	4	4	4	4	4	4	4	4	4	4	4	4	4	4	4	4	4	4	4	4	4	4	4	4	4	4	4	4	4
4	1	1	1	1	2	4	4	4	3	4	5	5	5	5	3	3	3	2	1	3	4	4	3	4	4	3	4	3	4	4	4	5	4	5	3	4	2	3	2
5	4	3	3	3	5	3	3	3	5	5	5	5	3	5	5	5	4	3	3	5	5	3	3	3	3	3	3	5	5	5	3	5	3	5	3	5	5	5	3
5	5	5	5	4	6	6	6	5	5	6	6	6	5	6	6	6	6	7	7	5	5	4	5	4	3	6	6	6	5	6	5	5	5	6	6	6	5	5	5
6	5	6	5	6	5	6	5	6	5	5	6	5	7	5	6	6	5	4	4	5	4	6	5	2	4	5	5	5	4	7	6	6	7	6	6	6	5	4	7
4	4	4	4	4	3	3	3	3	5	5	5	5	5	5	4	4	4	3	4	5	5	5	5	5	5	5	5	5	3	4	4	4	4	4	4	4	4	4	4
4	4	4	4	4	5	5	3	4	5	5	4	4	4	5	4	4	4	4	4	5	5	4	4	4	4	5	4	3	4	4	5	4	3	4	5	5	5	4	4
7	6	1	1	1	4	1	1	4	4	5	2	5	4	4	4	4	4	4	4	5	2	4	5	5	5	4	5	3	7	6	7	7	4	4	7	5	5	6	3
6	4	1	1	1	6	4	2	3	6	4	4	7	6	5	4	4	4	4	4	5	6	4	5	2	4	5	4	4	5	5	2	5	4	4	5	5	5	6	1
7	6	6	6	6	6	6	6	6	6	6	6	6	6	6	6	6	6	6	6	6	6	6	6	6	6	6	6	6	6	6	6	6	6	6	6	6	6	6	6
5	4	3	1	1	4	4	2	2	4	3	5	4	4	5	3	4	4	4	5	4	5	4	4	3	4	4	4	4	4	5	5	5	5	5	3	3	4	3	4
6	3	4	1	4	7	3	1	1	5	4	4	5	5	5	4	6	4	4	5	4	5	3	5	1	3	4	4	6	4	4	6	4	4	4	4	4	4	4	4
4	4	4	1	1	6	1	1	1	1	6	6	6	6	6	4	4	4	4	4	4	4	4	4	1	4	4	5	5	4	4	4	4	4	4	4	4	4	4	1
4	1	1	1	1	4	5	1	1	4	4	4	4	4	4	3	3	1	4	4	1	1	1	4	1	4	3	3	5	5	4	4	4	4	4	4	4	4	4	4
4	1	1	1	1	1	2	1	1	2	4	4	4	4	4	5	5	5	4	5	4	5	5	5	1	4	4	5	5	5	5	4	4	5	5	5	5	5	5	5
5	5	6	5	3	5	5	5	6	6	4	2	2	2	2	2	2	2	2	2	2	2	2	6	4	2	5	4	4	4	5	4	4	4	4	4	5	6	6	3
2	2	2	2	2	2	1	1	1	3	1	1	1	1	1	1	1	1	1	1	2	2	2	2	2	3	3	3	3	3	3	3	3	3	3	3	3	3	3	3
4	4	4	4	4	4	4	4	4	4	4	4	4	4	4	4	4	4	4	4	4	4	4	4	4	4	4	4	4	4	4	4	4	4	4	4	4	4	4	4
3	3	2	4	4	4	3	3	3	3	3	3	3	3	3	3	3	3	3	3	3	4	4	4	3	3	3	3	3	3	3	3	3	3	3	3	3	3	3	3
6	3	3	2	2	4	4	4	4	4	4	4	4	4	4	4	4	4	4	4	2	2	2	2	2	2	2	2	2	2	2	2	2	2	2	2	2	2	2	2
1	1	1	1	1	7	2	1	1	1	1	3	1	5	5	3	5	4	2	5	1	1	1	7	1	1	3	4	4	1	4	5	3	4	3	1	1	1	1	1
3	1	1	1	1	1	1	1	1	1	3	3	1	1	1	3	3	2	3	4	3	3	3	3	1	2	3	3	3	4	3	4	3	4	4	4	4	4	4	4
4	5	6	4	4	5	4	2	2	4	4	4	4	4	4	2	3	3	3	3	4	4	4	4	4	4	4	3	4	4	4	3	4	5	5	6	6	6	6	5
6	7	2	4	1	6	6	3	4	6	5	5	5	5	5	6	6	6	6	6	6	6	6	6	6	6	6	6	6	6	6	6	6	6	6	6	6	6	6	6
4	7	3	1	1	6	6	3	2	4	3	5	5	5	4	5	5	5	5	5	3	5	5	5	1	3	3	4	5	3	5	2	6	5	3	4	5	4	4	4
5	4	3	4	4	5	4	3	3	4	5	5	5	5	5	5	5	5	5	5	5	4	1	3	3	4	4	4	5	4	5	3	4	4	4	5	3	3	3	3
1	1	1	1	1	7	1	2	1	4	3	7	7	7	4	4	4	4	4	4	3	3	3	6	2	4	1	3	3	3	4	4	6	3	5	5	4	4	3	1
4	3	4	3	3	6	4	5	3	4	4	6	6	6	6	5	5	5	3	4	4	5	2	5	4	6	4	5	6	4	6	3	5	3	5	5	4	3	3	3
5	5	5	5	5	3	3	3	3	3	3	3	3	3	3	3	3	3	3	3	3	3	3	3	3	3	3	3	3	3	3	3	3	3	3	3	3	3	3	3
2	3	5	6	5	2	3	3	4	5	6	2	2	4	5	5	5	4	5	3	4	5	3	5	4	3	4	5	3	5	3	4	5	3	4	4	3	5	4	3
5	1	2	4	1	4	5	4	6	6	4	2	4	5	6	4	4	5	5	4	4	5	4	5	5	4	5	4	5	4	4	4	5	4	5	3	4	5	5	1
4	4	4	4	4	4	4	4	4	4	4	3	3	3	3	3	3	3	3	3	4	3	3	4	4	4	4	4	4	4	3	3	3	3	3	3	3	3	3	3
6	4	5	5	4	4	3	3	3	4	4	4	5	4	5	5	4	4	5	5	5	5	4	4	4	3	3	5	4	5	4	3	4	3	4	4	5	4	5	4
6	5	6	5	6	5	6	6	5	6	5	6	5	6	5	6	5	6	5	6	6	5	6	5	4	5	5	4	5	4	5	4	5	4	4	5	4	5	4	5
4	4	4	4	4	4	4	4	4	4	4	4	4	4	4	4	4	4	4	4	4	4	4	4	4	4	4	4	4	4	4	4	4	4	4	4	4	4	4	4
5	4	3	5	4	4	4	3	3	5	5	5	5	5	5	4	4	4	4	4	4	5	4	4	3	4	4	4	4	4	5	3	5	4	4	3	5	3	3	3
4	5	4	3	7	1	5	6	4	5	3	3	5	3	3	6	6	3	5	4	6	7	5	4	4	7	6	4	3	6	1	6	1	5	4	5	4	3	2	2
3	5	4	2	4	2	4	3	4	2	3	4	3	4	2	2	4	5	3	5	4	3	3	4	4	1	4	2	5	3	1	3	4	2	4	3	4	2	4	2
3	2	2	2	2	3	3	3	3	4	4	4	4	4	4	3	3	3	3	3	3	4	3	4	3	4	4	4	7	3	4	4	4	4	3	4	3	3	3	3
6	6	5	4	5	5	4	6	4	6	4	6	4	6	4	5	7	6	3	5	5	5	4	5	4	5	6	5	4	5	5	4	7	5	5	4	5	5	4	5
3	4	3	3	3	3	1	1	4	3	4	4	4	5	7	4	4	4	3	4	4	3	1	5	3	3	4	3	4	4	5	3	4	4	4	4	3	3	3	1
5	4	3	5	3	5	3	2	6	4	3	5	7	6	5	6	6	5	5	6	5	5	5	6	3	3	5	5	6	5	5	3	3	6	5	3	5	4	4	2
1	5	4	1	2	1	1	1	2	6	4	6	6	7	6	7	5	4	4	5	6	5	6	3	3	5	4	5	5	5	5	5	6	7	6	1	3	4	4	1
4	4	3	1	1	3	2	4	1	1	2	2	4	4	4	4	4	4	4	4	5	3	2	6	1	4	4	4	4	4	4	2	4	3	3	3	3	3	3	3
4	4	4	4	4	4	4	4	4	4	4	4	4	4	4	4	4	4	4	4	4	4	4	4	4	4	4	4	4	4	4	4	4	4	4	4	4	4	4	4
4	4	4	4	4	4	4	4	4	4	4	4	4	4	4	5	5	5	5	5	5	5	5	5	5	4	5	5	5	5	5	5	4	4	4	4	4	4	4	4
4	4	4	4	4	4	4	4	4	4	4	4	4	4	4	4	4	4	4	4	4	4	4	4	4	4	4	4	4	4	4	4	4	4	4	4	4	4	4	4
5	4	6	6	3	6	2	2	4	5	5	5	6	4	2	6	6	6	3	7	5	4	6	2	4	2	4	6	6	5	6	4	5	3	5	5	2	2	2	2
4	4	4	4	4	4	4	4	3	4	3	4	4	4	4	3	3	2	4	1	4	4	4	4	4	4	5	3	5	4	4	2	4	5	3	3	1	1	1	1
3	5	2	2	4	3	4	3	2	5	6	5	6	6	7	6	6	6	7	6	7	7	7	6	3	5	7	6	7	7	7	7	7	7	7	5	6	6	5	3
6	5	4	4	4	7	3	1	1	7	5	5	5	5	5	5	5	5	5	5	4	4	4	2	1	2	3	3	3	6	6	3	6	6	6	2	1	1	1	1
6	5	6	6	5	6	4	3	3	6	6	7	6	6	6	5	6	5	5	6	6	7	6	6	3	2	5	5	5	6	6	3	5	6	6	7	6	6	7	3
5	4	4	5	4	5	5	5	4	4	5	5	5	6	5	5	6	6	5	5	5	5	4	4	6	3	6	6	6	7	6	3	3	3	2	5	5	4	6	5
5	1	5	5	3	6	3	1	1	5	5	5	4	5	6	4	4	4	6	5	6	2	2	5	1	2	5	4	5	3	5	1	5	2	3	5	5	5	3	1
6	7	6	6	3	5	2	1	2	5	6	6	6	4	6	6	6	6	4	5	5	5	6	6	2	5	4	5	6	6	6	5	4	6	5	6	6	6	6	3
2	2	2	2	3	3	5	3	2	5	6	4	5	4	5	1	3	1	3	2	5	4	4	5	1	5	6	3	5	4	4	3	4	5	6	4	5	3	2	1
6	5	5	3	3	5	4	4	5	4	5	4	5	5	5	4	4	5	4	4	5	4	4	5	3	5	4	4	3	5	5	4	4	6	5	4	5	4	5	3
1	1	1	1	1	6	2	1	1	6	5	7	7	5	7	6	6	6	1	7	1	1	1	6	1	1	1	7	7	6	6	1	3	6	5	6	1	1	1	1
5	5	6	5	6	6	4	4	3	7	6	4	7	5	6	4	5	5	4	6	4	3	5	6	4	5	4	4	5	6	6	3	6	5	4	5	6	4	4	3
6	5	4	3	3	6	4	3	3	4	5	4	6	4	4	5	5	5	4	6	5	5	4	4	3	4	5	5	5	6	5	2	5	5	5	5	3	4	3	2
7	6	7	6	7	7	6	5	6	7	7	6	7	6	5	6	7	7	7	6	5	6	6	5	5	6	6	5	6	6	6	5	7	6	6	6	5	7	6	6
6	3	5	2	3	6	7	7	3	5	6	3	6	5	4	6	5	6	5	5	7	2	2	3	3	5	6	3	6	7	6	1	7	4	6	2	1	3	2	1
6	3	3	3	3	7	5	2	2	6	3	3	5	5	5	4	4	4	4	4	2	2	2	5	2	3	5	4	5	4	5	2	6	4	4	6	5	6	6	3
6	5	6	5	6	6	5	6	5	5	5	3	6	6	6	5	4	3	6	6	6	5	6	6	5	6	5	5	6	5	6	7	6	6	6	6	6	6	7	7
5	4	5	5	5	6	3	4	3	4	5	5	7	5	5	5	5	4	4	3	5	4	5	5	3	4	5	4	5	6	5	5	4	5	4	5	5	5	5	4
3	2	5	3	4	2	6	5	3	3	4	3	5	2	5	3	2	5	3	3	3	6	2	3	3	3	4	4	3	2	3	5	3	2	5	3	5	3	3	3
7	6	3	5	6	6	4	3	3	5	6	5	3	5	5	6	5	3	3	6	6	5	4	3	5	4	5	4	3	6	5	5	4	5	6	6	6	5	4	5
5	3	5	5	7	4	5	6	4	5	6	5	4	4	5	5	4	3	6	6	6	4	5	6	5	6	5	5	5	4	6	5	4	5	6	6	4	4	5	5
4	5	4	4	5	5	4	4	4	4	5	4	5	5	4	5	6	6	4	6	6	5	5	6	4	6	4	4	5	4	5	4	4	5	5	5	4	5	4	4
6	6	4	5	3	7	4	3	6	5	7	6	6	6	7	7	7	7	6	5	7	7	2	3	3	3	2	2	7	7	7	7	7	7	7	6	5	3	3	2
3	2	2	1	1	4	3	3	5	4	4	3	6	6	4	4	3	3	2	4	2	2	4	6	4	4	3	3	4	4	5	6	6	5	5	3	3	4	4	3
4	4	4	4	4	5	4	3	3	4	4	5	5	5	5	5	5	5	5	4	5	5	4	3	2	4	4	5	5	5	5	4	5	4	4	4	3	3	3	4
6	5	3	5	5	6	4	4	4	6	4	4	5	6	5	4	5	5	4	5	6	5	5	5	4	5	4	5	4	5	5	6	5	6	6	5	6	6	5	4
7	4	5	6	4	7	3	6	5	5	6	4	6	5	5	7	5	6	6	5	7	6	5	6	6	6	6	5	6	6	6	5	6	6	5	6	6	5	6	6
6	5	6	5	6	6	5	6	7	6	6	6	6	7	6	6	7	5	6	7	7	5	6	7	5	7	6	5	5	6	6	5	6	7	6	6	5	6	7	6
6	5	6	5	6	6	5	6	6	5	6	5	6	5	6	5	6	5	6	6	5	6	5	6	5	5	6	5	5	6	6	5	6	5	6	5	6	6	5	6
7	5	6	4	6	7	5	7	3	5	7	5	4	6	3	6	5	6	4	6	7	5	4	6	5	6	5	4	6	5	6	4	6	4	5	7	5	6	5	6
6	5	5	6	6	6	5	6	6	6	6	7	6	6	6	7	6	6	7	5	6	6	5	6	6	2	4	5	6	5	6	5	6	6	6	6	5	6	5	5
6	6	4	4	4	7	5	6	5	5	5	6	6	6	6	6	6	7	6	6	6	5	4	6	3	3	6	6	6	6	6	6	6	6	6	4	3	3	3	3
6	5	6	5	5	5	4	5	4	5	5	4	5	4	5	5	4	5	4	5	5	4	5	4	5	4	5	4	5	4	4	5	4	5	4	5	4	5	4	5
4	3	4	3	4	4	3	4	3	4	4	3	5	3	3	4	3	4	3	4	4	3	4	3	4	4	3	4	4	3	4	3	4	3	4	4	3	4	4	4
7	7	5	4	4	4	5	5	5	5	5	5	5	5	5	5	4	4	4	5	5	4	4	4	4	5	3	3	3	3	5	5	5	5	5	3	3	4	5	5
5	4	3	2	4	5	4	2	3	6	6	6	5	6	4	4	5	4	3	6	5	4	3	6	3	5	6	4	6	6	6	3	5	5	4	6	5	4	4	3
6	7	6	6	7	6	7	7	6	7	6	7	6	7	6	6	7	6	6	7	6	7	6	7	6	6	6	7	6	7	6	7	6	7	6	6	6	6	7	6
7	6	4	3	1	1	3	4	5	7	7	5	4	3	1	1	3	4	5	7	7	6	5	4	2	7	6	5	4	4	7	5	4	3	2	7	5	4	3	3
5	4	5	5	4	6	4	4	4	5	5	5	4	5	5	5	5	5	5	6	5	5	5	5	4	4	4	5	5	5	6	6	6	6	6	6	6	5	5	4
4	3	4	3	4	4	3	4	3	3	4	3	4	3	4	4	3	4	3	3	4	3	4	3	4	4	3	4	3	4	4	3	4	4	3	3	2	3	2	3
6	5	6	5	4	7	5	3	3	6	6	6	7	7	6	6	6	6	4	6	7	7	7	7	4	3	4	6	6	5	6	4	6	7	6	6	6	6	5	4
4	6	4	5	4	5	4	5	4	5	5	4	5	4	5	5	4	5	5	4	5	4	5	4	5	5	4	5	4	5	5	4	5	4	5	5	4	5	4	5
6	4	5	5	4	5	5	6	5	6	5	6	5	6	5	6	6	6	4	6	6	7	7	3	6	6	4	3	5	6	6	4	5	5	6	7	7	7	7	7
4	5	5	6	5	5	5	5	5	5	5	5	5	5	5	5	5	5	5	5	5	5	5	5	5	5	5	5	5	5	5	5	5	5	5	5	5	5	5	5
4	5	4	5	5	5	3	3	3	4	5	4	5	4	5	5	5	6	4	5	4	5	4	5	3	5	4	5	5	5	5	4	5	5	4	5	5	5	5	3
4	5	4	5	3	3	3	2	4	5	5	4	2	5	2	5	3	3	4	5	5	4	5	6	4	5	5	4	5	4	4	5	5	6	3	3	4	6	6	6
4	3	4	4	5	4	3	4	5	4	4	3	4	5	4	4	3	4	3	4	4	3	4	5	4	4	3	4	3	4	4	3	4	3	4	4	3	4	3	3
4	3	4	4	3	3	3	4	3	3	3	3	4	3	3	3	4	3	3	3	3	3	4	3	3	4	3	3	3	3	3	2	5	3	4	2	3	3	3	1
3	2	3	2	3	3	1	1	1	1	2	3	7	4	5	4	5	3	3	3	4	3	4	3	3	3	2	3	3	3	3	2	3	4	5	3	2	3	2	2
5	5	5	2	4	5	3	2	2	3	5	4	5	5	5	5	4	4	4	5	5	4	2	2	2	3	3	2	5	4	4	3	4	5	5	5	4	4	3	2
6	6	7	7	7	5	6	6	7	4	6	6	4	5	5	7	6	5	5	6	6	6	6	4	4	5	5	6	4	4	4	4	4	5	5	5	5	5	4	5
5	5	5	5	5	5	5	5	5	5	5	5	5	5	5	5	5	5	5	5	5	5	5	5	5	5	5	5	5	5	5	5	5	5	5	5	5	5	5	5
4	4	4	4	4	4	4	4	4	4	4	4	4	4	4	4	4	4	4	4	4	4	4	4	4	4	4	4	4	4	4	4	4	4	4	4	4	4	4	4
4	3	2	3	2	3	2	2	2	4	2	3	6	2	3	3	4	2	1	3	3	3	2	4	3	5	4	4	4	3	4	3	4	5	4	3	2	1	2	2
4	3	4	3	4	4	3	4	4	4	4	3	4	3	3	3	3	4	3	3	3	3	4	3	3	4	3	3	2	2	2	2	3	2	2	3	2	2	2	2
4	3	4	3	3	4	3	3	4	3	3	3	4	4	3	4	3	3	4	3	4	3	3	4	4	3	3	3	4	3	3	1	1	2	4	4	2	2	2	2
5	4	4	5	4	5	4	4	4	5	4	4	4	4	4	5	5	5	5	5	4	3	3	3	4	4	4	4	4	4	4	3	3	4	3	4	3	3	3	3
5	5	5	4	5	5	6	6	5	6	5	6	5	5	6	6	5	6	5	6	6	5	5	5	6	5	6	5	5	5	6	5	5	5	5	5	6	6	4	4
5	2	2	2	2	5	1	1	1	4	2	5	5	4	5	5	5	5	4	4	5	1	1	5	1	4	5	4	5	5	5	4	5	3	4	1	1	2	2	1
7	6	7	7	6	7	1	6	1	7	7	7	6	7	7	7	7	6	7	7	1	1	2	7	2	2	7	6	7	1	7	1	7	7	6	7	5	1	2	1
2	2	2	1	3	4	1	1	1	4	4	4	5	5	5	5	5	5	3	3	3	1	1	5	1	4	4	4	5	5	5	3	5	3	5	2	3	5	3	1
5	5	4	2	2	6	2	2	2	5	2	5	4	3	6	6	5	5	6	5	4	2	5	4	2	3	4	3	4	3	4	4	4	4	4	4	3	2	5	1
6	3	4	3	2	6	4	4	5	4	6	6	5	5	6	4	7	6	6	6	5	5	6	5	4	2	4	4	5	2	6	2	4	6	6	4	4	5	5	4
3	2	3	2	2	3	1	1	1	2	2	1	2	1	2	2	1	4	2	3	3	2	1	2	2	3	1	1	2	3	2	1	1	3	2	2	1	2	2	2
2	3	2	2	2	2	1	1	1	3	3	2	1	1	3	3	2	2	3	3	3	2	1	1	1	3	1	2	2	1	3	4	3	2	2	3	1	2	2	1
3	2	3	4	4	3	4	4	3	3	3	2	3	4	4	4	4	3	4	4	4	3	2	2	2	2	2	3	3	2	3	4	3	3	2	3	2	2	2	2
6	5	2	2	2	6	3	3	2	6	5	5	6	6	5	3	6	6	5	6	5	5	5	6	2	3	5	5	2	5	5	5	6	5	5	3	5	5	3	4
4	5	4	5	4	5	4	5	4	5	4	5	4	5	4	5	4	5	4	5	4	5	4	5	4	5	4	5	4	5	4	5	4	5	4	5	4	5	4	5
4	4	4	4	4	4	4	4	4	4	4	4	4	4	4	4	4	4	4	4	4	4	4	4	4	4	4	4	4	4	4	4	4	4	4	4	4	4	4	4
5	3	3	4	5	3	5	3	5	3	5	2	4	3	5	5	5	3	4	4	4	3	5	3	5	5	3	5	3	5	3	5	4	3	5	4	4	3	4	4
5	5	4	5	5	5	4	5	4	5	5	5	5	5	5	4	5	4	5	5	4	5	4	5	5	3	4	5	4	4	5	5	4	5	4	5	5	5	5	5
6	5	4	6	5	5	4	5	4	6	6	6	6	5	5	5	5	6	5	5	6	6	5	6	5	4	6	4	5	3	5	5	4	6	4	5	5	5	4	4
4	5	6	6	4	5	3	1	3	5	5	5	6	4	4	5	5	5	4	6	2	7	7	6	5	3	3	3	5	7	5	7	4	6	6	7	7	6	7	4
4	3	6	4	3	5	4	4	4	5	4	5	6	6	6	6	5	6	4	5	5	4	4	5	4	5	6	5	6	5	5	4	5	5	5	4	4	4	4	3
5	6	6	5	6	6	6	5	6	5	6	5	6	6	6	6	5	5	5	6	5	6	5	6	5	6	5	6	6	6	5	6	6	5	6	6	5	6	7	6
4	3	5	3	5	2	4	3	5	2	7	6	4	5	3	1	4	1	5	4	1	4	3	6	2	2	5	4	4	2	1	1	4	5	2	1	2	3	4	2
6	4	6	6	5	5	4	4	6	5	5	4	4	5	6	6	7	7	6	7	4	4	6	6	6	5	6	6	5	5	6	7	6	5	7	5	6	6	6	6
6	5	6	6	5	5	4	3	5	5	5	4	5	5	5	5	5	5	4	5	5	5	4	6	5	5	5	6	6	5	5	6	5	5	6	6	5	5	5	4
5	6	5	6	6	7	6	7	7	7	7	4	4	6	7	6	6	6	5	7	7	7	6	5	5	7	6	7	7	7	6	4	7	6	6	5	6	6	6	6
6	5	6	7	5	6	4	3	3	5	5	5	6	6	6	6	7	7	5	6	6	6	6	5	3	5	6	6	7	6	5	4	5	4	4	6	5	5	5	3
5	6	5	6	5	6	5	6	5	6	5	5	6	6	6	6	5	4	4	4	5	5	4	4	4	5	5	5	4	5	5	4	5	4	6	3	3	3	3	4
7	4	6	4	4	5	3	4	4	4	5	5	5	5	5	4	5	4	5	5	5	4	4	5	4	4	5	3	4	4	5	4	5	5	5	5	5	4	4	4
5	4	3	4	4	3	2	2	3	2	3	2	3	2	3	3	4	3	2	2	3	2	3	2	2	2	2	1	1	3	3	2	2	2	2	2	3	2	2	2
5	6	6	6	5	6	5	3	6	6	6	6	6	6	6	5	5	5	5	6	5	5	5	4	5	5	5	5	5	5	5	5	5	5	5	5	5	5	5	5
6	5	7	6	3	6	4	2	3	5	5	7	7	7	6	5	6	7	5	5	3	2	2	5	3	4	3	6	6	5	6	3	6	6	7	5	2	3	4	1
4	5	5	5	5	5	5	5	5	5	5	5	5	5	5	5	5	4	4	5	4	4	5	4	5	4	5	4	5	5	4	5	4	5	4	4	5	4	5	4
4	4	4	4	4	5	3	1	1	5	5	4	4	4	4	4	4	4	4	5	4	4	4	5	3	3	5	4	5	5	5	3	5	4	4	5	3	3	3	3
3	3	5	5	3	5	1	1	1	2	5	7	7	6	7	7	6	6	5	7	5	5	2	5	1	3	3	6	7	6	6	3	6	6	6	6	5	3	3	1
5	3	5	3	5	5	4	4	4	5	5	4	5	3	5	5	4	5	4	5	4	3	4	5	3	3	4	5	4	3	5	4	3	4	5	4	3	4	5	4
4	4	4	4	4	5	5	5	5	5	4	4	4	4	4	4	4	4	4	4	4	4	4	4	4	4	4	4	4	4	4	4	4	4	4	4	4	4	4	4
5	3	4	3	4	4	3	4	2	5	3	5	3	5	4	3	4	3	4	5	5	3	5	6	4	5	3	5	3	4	3	4	5	4	3	4	3	3	3	4
4	1	7	1	1	7	7	5	5	6	5	5	7	6	6	4	3	5	3	3	2	1	1	7	6	2	2	6	6	6	6	2	3	3	1	6	1	1	1	5
6	5	5	4	1	5	5	4	5	3	3	4	6	5	4	4	4	5	5	4	5	5	4	6	5	2	3	5	5	5	5	6	1	7	7	6	4	5	6	6
7	7	7	7	7	6	6	6	6	6	5	5	5	5	5	5	5	5	5	5	5	5	5	5	5	5	5	5	5	5	5	5	5	5	5	5	5	5	5	5
3	2	5	1	7	1	5	4	3	3	3	5	4	3	5	1	3	1	3	7	1	2	2	3	7	3	7	7	4	6	2	3	4	3	2	1	3	1	4	1
3	3	3	3	3	3	3	3	3	3	3	3	3	3	3	3	3	3	3	3	3	3	3	3	3	3	3	3	3	3	3	3	3	3	3	3	3	3	3	3
3	6	5	4	4	5	4	4	3	4	6	4	3	3	6	5	4	7	3	5	5	5	3	4	6	4	7	3	5	5	1	3	3	5	3	6	6	2	3	1
4	3	2	4	6	4	3	7	2	4	4	7	3	6	3	2	6	4	3	6	2	5	3	5	3	3	3	4	3	4	3	4	2	4	3	3	6	3	4	5
5	5	5	6	5	4	5	4	4	4	5	5	5	4	5	6	5	6	5	3	3	5	4	3	5	5	4	5	4	6	5	5	5	4	4	4	5	4	5	5
4	4	4	4	3	5	2	3	2	4	4	7	7	5	5	4	4	4	4	4	5	3	3	5	3	5	6	6	5	5	5	3	5	5	5	5	3	5	5	3
4	5	4	3	5	3	5	5	3	4	3	4	5	3	3	4	5	3	5	3	3	5	3	5	3	3	5	3	5	3	3	5	3	5	3	3	5	3	5	3
6	4	6	6	5	6	5	5	6	5	6	6	5	5	6	6	6	5	5	6	6	5	6	6	6	5	6	6	6	5	6	5	6	6	6	6	5	6	6	6
7	5	4	7	4	7	2	2	5	4	6	6	7	6	7	4	5	5	5	5	4	3	3	4	5	7	6	5	5	3	7	7	3	5	5	3	3	2	3	2
5	4	6	5	3	5	5	4	6	4	5	4	5	4	4	4	3	3	4	3	3	5	4	3	5	3	4	3	4	3	6	3	5	3	3	5	4	3	3	4
5	4	5	3	4	3	4	5	4	4	5	4	3	4	4	5	4	5	5	3	4	5	4	4	5	5	4	3	4	5	5	4	3	5	4	5	4	4	4	5
4	5	4	3	5	5	3	4	3	4	5	4	3	5	4	5	4	5	3	3	3	4	5	3	3	4	3	2	3	3	2	3	4	4	3	3	4	3	4	3
5	4	3	4	5	3	4	5	4	3	5	3	4	4	5	5	3	5	4	3	3	4	4	5	4	5	4	3	4	3	5	3	4	3	5	4	3	4	4	3
5	3	4	2	5	5	4	3	4	5	5	5	5	6	5	4	4	4	4	5	3	4	4	5	4	5	4	4	5	5	5	5	5	5	5	5	5	4	4	4
7	5	3	5	2	6	2	2	6	7	4	3	5	6	5	6	6	6	6	7	7	7	7	6	5	5	6	6	6	7	5	2	6	6	6	6	6	6	6	5
6	6	5	4	4	4	4	4	5	6	5	5	6	5	5	6	6	6	6	6	4	4	5	5	4	5	5	6	6	5	5	6	5	5	5	5	5	6	5	3
6	5	4	5	5	5	4	5	5	5	4	4	5	5	5	4	4	4	5	4	5	4	4	4	4	3	4	4	5	4	5	4	3	4	4	5	4	3	4	4
5	3	5	4	4	5	2	1	2	5	5	4	4	5	6	6	6	6	5	7	5	6	3	5	2	3	3	4	7	3	6	2	5	6	5	3	5	5	2	3
6	5	4	4	5	6	5	4	5	6	6	4	6	4	4	6	6	5	5	6	6	6	5	5	5	3	5	5	5	5	5	6	5	5	4	6	5	5	5	5
3	4	3	2	4	5	3	3	4	5	3	4	5	5	4	3	4	4	4	4	5	5	4	5	4	4	3	4	3	5	4	3	3	3	3	5	4	5	5	4
5	4	5	5	4	5	4	5	4	4	3	4	5	4	3	3	5	3	4	5	5	3	3	4	3	4	3	3	4	4	3	4	4	3	4	3	4	4	3	4
5	4	3	3	3	3	4	4	3	3	4	3	3	4	4	4	3	4	3	3	4	3	4	4	3	4	3	3	4	3	4	3	3	3	4	4	3	4	3	3
7	5	3	2	4	5	1	1	1	5	5	6	4	4	7	2	4	4	6	1	4	3	5	6	3	2	6	6	6	2	6	5	6	4	5	4	3	5	2	1
5	4	3	2	3	3	3	2	4	3	4	3	2	2	3	3	2	3	3	2	3	2	3	2	3	3	2	3	2	2	2	3	3	2	2	3	2	3	3	3
6	5	4	2	4	3	2	3	2	3	3	2	3	2	2	3	4	4	3	3	4	3	2	3	4	4	3	2	3	3	4	3	2	3	3	3	4	3	3	3
5	4	3	4	3	4	3	4	3	3	4	3	2	3	3	2	3	2	3	3	3	2	3	3	3	3	4	3	3	3	4	3	2	3	3	3	2	3	3	3
